# Supplementary material for: Flux periodic oscillations and phase-coherent transport in GeTe nanowire-based devices
Source: Nat Commun. 2021 Feb 2;12:754. doi: 10.1038/s41467-021-21042-5 (PMC7854721; doi:10.1038/s41467-021-21042-5)
Supplement: Supplementary file 2 — Source Data [file 41467_2021_21042_MOESM2_ESM.xlsx]

## Sheet: Fig1c
L (um)	Ge (%)	Te (%)	Au (%)
0	7	9	2
0.01178	16	9	2
0.02356	7	14	7
0.03534	2	12	11
0.04712	0	12	11
0.05889	9	17	18
0.07067	4	40	31
0.08245	5	40	48
0.09423	15	50	63
0.10601	10	71	80
0.11779	17	72	78
0.12957	33	66	85
0.14135	32	60	83
0.15313	29	72	81
0.16491	36	80	55
0.17668	33	78	41
0.18846	26	58	36
0.20024	36	45	21
0.21202	30	41	12
0.2238	26	34	8
0.23558	45	33	14
0.24736	45	30	9
0.25914	34	45	10
0.27092	46	32	6
0.2827	35	28	9
0.29447	48	23	8
0.30625	39	39	10
0.31803	43	39	10
0.32981	40	27	11
0.34159	39	33	0
0.35337	42	19	11
0.36515	46	31	6
0.37693	53	31	7
0.38871	42	32	9
0.40048	43	35	8
0.41226	52	41	9
0.42404	58	40	12
0.43582	44	39	0
0.4476	58	32	11
0.45938	51	44	3
0.47116	64	33	4
0.48294	57	45	8
0.49472	45	27	6
0.5065	32	45	9
0.51827	63	41	13
0.53005	49	35	7
0.54183	48	49	4
0.55361	53	36	5
0.56539	49	35	12
0.57717	47	30	1
0.58895	60	31	2
0.60073	44	31	6
0.61251	42	44	7
0.62429	57	42	1
0.63606	35	40	9
0.64784	37	49	9
0.65962	46	31	7
0.6714	37	39	9
0.68318	44	37	5
0.69496	49	32	15
0.70674	49	42	11
0.71852	64	35	7
0.7303	57	51	4
0.74208	44	44	6
0.75385	51	45	7
0.76563	41	43	6
0.77741	42	38	3
0.78919	39	43	11
0.80097	62	40	6
0.81275	57	34	11
0.82453	63	41	12
0.83631	43	42	11
0.84809	52	53	5
0.85986	56	46	10
0.87164	45	35	6
0.88342	62	45	3
0.8952	54	41	10
0.90698	50	33	6
0.91876	46	44	5
0.93054	52	45	5
0.94232	49	35	11
0.9541	46	46	4
0.96588	43	52	16
0.97765	45	51	9
0.98943	54	44	9
1.00121	56	37	4
1.01299	44	40	7
1.02477	47	47	4
1.03655	64	50	6
1.04833	44	40	7
1.06011	41	36	6
1.07189	38	48	5
1.08367	54	44	10
1.09544	36	49	10
1.10722	50	36	0
1.119	43	32	3
1.13078	58	34	7
1.14256	38	33	12
1.15434	55	42	10
1.16612	39	48	5
1.1779	64	39	9
1.18968	54	52	13
1.20145	43	39	8
1.21323	58	41	7
1.22501	52	37	11
1.23679	53	41	3
1.24857	37	43	8
1.26035	41	53	6
1.27213	47	38	9
1.28391	55	40	3
1.29569	62	42	10
1.30747	53	32	4
1.31924	51	56	5
1.33102	64	48	5
1.3428	62	48	2
1.35458	42	40	10
1.36636	71	45	3
1.37814	56	41	7
1.38992	58	49	4
1.4017	55	47	10
1.41348	61	49	9
1.42526	63	37	10
1.43703	58	47	8
1.44881	62	43	13
1.46059	61	51	6
1.47237	49	49	5
1.48415	44	50	10
1.49593	52	37	6
1.50771	73	52	6
1.51949	52	41	8
1.53127	46	43	1
1.54304	56	42	7
1.55482	50	33	3
1.5666	57	51	3
1.57838	49	36	12
1.59016	50	31	2
1.60194	61	47	3
1.61372	59	42	9
1.6255	50	36	11
1.63728	46	40	4
1.64906	60	44	9
1.66083	62	46	4
1.67261	49	55	13
1.68439	42	40	8
1.69617	51	42	6
1.70795	46	39	7
1.71973	48	36	5
1.73151	59	37	7
1.74329	43	43	10
1.75507	53	49	10
1.76685	47	50	11
1.77862	46	48	10
1.7904	54	54	11
1.80218	59	48	7
1.81396	68	42	12
1.82574	51	50	9
1.83752	46	51	3
1.8493	48	55	8
1.86108	50	44	3
1.87286	57	51	9
1.88463	57	38	6
1.89641	44	46	6
1.90819	45	51	4
1.91997	62	54	7
1.93175	64	49	4
1.94353	48	48	7
1.95531	41	51	3
1.96709	50	37	4
1.97887	49	46	14
1.99065	63	47	12
2.00242	45	46	16
2.0142	52	64	9
2.02598	60	39	8
2.03776	52	51	9
2.04954	45	57	9
2.06132	56	54	9
2.0731	54	50	9
2.08488	55	54	8
2.09666	57	56	0
2.10844	50	59	7
2.12021	64	48	14
2.13199	51	44	11
2.14377	54	45	7
2.15555	51	43	4
2.16733	59	50	12
2.17911	57	56	10
2.19089	32	57	5
2.20267	61	48	3
2.21445	49	48	9
2.22623	51	46	9
2.238	46	44	2
2.24978	70	44	11
2.26156	44	37	9
2.27334	45	39	8
2.28512	53	42	5
2.2969	50	60	3
2.30868	40	42	10
2.32046	54	60	12
2.33224	59	52	14
2.34401	45	45	10
2.35579	47	53	12
2.36757	49	55	6
2.37935	50	60	6
2.39113	42	40	10
2.40291	69	50	4
2.41469	53	54	7
2.42647	43	47	4
2.43825	50	51	3
2.45003	50	52	1
2.4618	39	41	7
2.47358	67	35	16
2.48536	52	43	4
2.49714	53	52	6
2.50892	39	45	10
2.5207	70	38	8
2.53248	49	44	1
2.54426	47	48	3
2.55604	38	49	13
2.56782	52	56	4
2.57959	57	42	13
2.59137	58	48	1
2.60315	49	56	11
2.61493	39	50	12
2.62671	51	54	11
2.63849	62	50	12
2.65027	59	33	3
2.66205	36	47	5
2.67383	53	49	10
2.6856	48	47	1
2.69738	33	41	6
2.70916	50	57	2
2.72094	54	58	4
2.73272	46	53	9
2.7445	59	46	9
2.75628	72	41	4
2.76806	47	29	2
2.77984	33	26	9
2.79162	4	18	2
2.80339	12	12	0
2.81517	5	11	6
2.82695	1	12	5
2.83873	4	9	11
2.85051	6	15	6
2.86229	6	18	7
2.87407	4	11	9
2.88585	8	6	2
2.89763	3	10	9
2.90941	8	18	6
2.92118	1	12	3
2.93296	10	14	3
2.94474	2	14	7
2.95652	4	11	10
2.9683	6	10	-1
2.98008	11	13	6
2.99186	7	9	6
3.00364	12	12	11

## Sheet: Fig1d
Experimental data			Fitted data
Wavenumber (cm^-1)	Intensity (a.u.)		Wavenumber (cm^-1)	Intensity (a.u.)
50.2661	98.1987		50.2661	91.5298
50.7913	98.4775		50.7913	93.7466
51.3186	99.1694		51.3186	96.0692
51.8459	100.236		51.8459	98.4918
52.371	101.568		52.371	101.006
52.8983	103.018		52.8983	103.634
53.4255	104.46		53.4255	106.367
53.9505	105.837		53.9505	109.191
54.4777	107.213		54.4777	112.13
55.0027	108.78		55.0027	115.154
55.5298	110.832		55.5298	118.282
56.0568	113.708		56.0568	121.496
56.5817	117.7		56.5817	124.77
57.1087	122.961		57.1087	128.12
57.6336	129.432		57.6336	131.501
58.1605	136.811		58.1605	134.923
58.6874	144.57		58.6874	138.352
59.2122	152.035		59.2122	141.751
59.739	158.503		59.739	145.122
60.2637	163.378		60.2637	148.415
60.7905	166.296		60.7905	151.63
61.3173	167.202		61.3173	154.726
61.8419	166.371		61.8419	157.645
62.3686	164.36		62.1907	159.434
62.8931	161.899		62.3686	160.243
63.4198	159.756		62.5415	160.871
63.9443	158.588		62.8931	159.047
64.4709	158.834		63.4198	162.959
64.9953	160.653		63.9443	168.137
65.5218	163.924		63.9444	168.137
66.0462	168.31		64.2951	169.949
66.5727	173.361		64.4709	170.792
67.097	178.622		64.9953	173.202
67.6234	183.739		65.5218	175.561
68.1476	188.518		66.0462	177.92
68.674	192.944		66.5727	180.358
69.1982	197.155		67.097	182.914
69.7245	201.378		67.6234	185.67
70.2486	205.859		68.1476	188.664
70.7748	210.79		68.674	191.986
71.2989	216.268		69.1982	195.667
71.8251	222.273		69.7245	199.794
72.3491	228.675		70.2486	204.378
72.8752	235.264		70.7748	209.488
73.3992	241.781		71.2989	215.088
73.9231	247.955		71.8251	221.188
74.4491	253.531		72.3491	227.65
74.973	258.285		72.8752	234.37
75.4989	262.05		73.3992	241.066
76.0227	264.723		73.9231	247.47
76.5487	266.293		74.4491	253.283
77.0724	266.857		74.973	258.166
77.5961	266.637		75.4989	261.966
78.1219	265.98		75.5183	262.084
78.6456	265.331		75.869	263.952
79.1714	265.192		76.0227	264.617
79.695	266.036		76.2197	265.342
80.2185	268.23		76.5487	266.266
80.7442	271.948		76.5704	266.316
81.2677	277.118		76.9212	266.959
81.7912	283.411		77.0724	267.157
82.3168	290.277		77.2719	267.364
82.8402	297.032		77.5961	267.613
83.3636	302.976		77.6226	267.63
83.8891	307.526		77.9733	267.847
84.4124	310.317		78.1219	267.945
84.9379	311.276		78.3241	268.096
85.4612	310.63		78.6456	268.408
85.9844	308.859		78.6748	268.441
86.5076	306.603		79.0255	268.933
87.033	304.543		79.1714	269.19
87.5561	303.28		79.3762	269.608
88.0792	303.241		79.695	270.397
88.6045	304.624		79.727	270.486
89.1275	307.379		80.0777	271.579
89.6506	311.246		80.2185	272.079
90.1757	315.803		80.4284	272.889
90.6987	320.539		80.7442	274.25
91.2217	324.929		80.7791	274.41
91.7446	328.486		81.2677	276.859
92.2696	330.818		81.7912	279.865
92.7925	331.66		82.3168	283.214
93.3153	330.897		82.8402	286.807
93.8381	328.585		83.3636	290.576
94.3631	324.949		83.8891	294.459
94.8858	320.369		84.4124	298.341
95.4085	315.348		84.9379	302.176
95.9312	310.448		85.4612	305.854
96.4539	306.216		85.9844	309.319
96.9786	303.093		86.5076	312.505
97.5012	301.331		87.033	315.366
98.0238	300.949		87.4429	317.329
98.5464	301.722		87.5561	317.827
99.0689	303.231		87.7936	318.806
99.5935	304.956		88.0792	319.863
100.116	306.408		88.1444	320.086
100.638	307.264		88.4951	321.161
101.161	307.46		88.6045	321.454
101.683	307.25		88.8458	322.028
102.205	307.171		89.1275	322.572
102.73	307.954		89.1965	322.685
103.252	310.371		89.5473	323.132
103.774	315.078		89.6506	323.224
104.297	322.461		89.898	323.373
104.819	332.554		90.1757	323.422
105.341	345.026		90.2487	323.414
105.863	359.245		90.5994	323.263
106.387	374.417		90.6987	323.186
106.909	389.747		90.9502	322.93
107.432	404.606		91.2217	322.555
107.954	418.646		91.3009	322.428
108.476	431.86		91.6516	321.771
108.998	444.563		91.7446	321.573
109.519	457.315		92.0023	320.974
110.041	470.801		92.2696	320.284
110.563	485.695		92.353	320.055
111.085	502.547		92.7038	319.031
111.607	521.697		92.7925	318.758
112.129	543.234		93.0545	317.921
112.653	566.997		93.3153	317.051
113.174	592.595		93.8381	315.226
113.696	619.451		94.3631	313.339
114.218	646.843		94.8858	311.47
114.739	673.943		95.4085	309.671
115.261	699.857		95.8603	308.218
115.782	723.672		95.9312	308.001
116.304	744.503		96.211	307.179
116.826	761.558		96.4539	306.515
117.347	774.207		96.5618	306.236
117.868	782.039		96.9125	305.404
118.39	784.908		96.9786	305.26
118.911	782.946		97.2632	304.696
119.433	776.53		97.5012	304.295
119.954	766.224		97.6139	304.128
120.475	752.693		97.9647	303.712
120.997	736.604		98.0238	303.658
121.518	718.556		98.3154	303.462
122.039	699.029		98.5464	303.392
122.56	678.378		98.6661	303.388
123.079	656.868		99.0168	303.503
123.601	634.726		99.0689	303.537
124.122	612.194		99.3675	303.818
124.643	589.579		99.5935	304.132
125.164	567.261		99.7183	304.344
125.685	545.665		100.069	305.092
126.206	525.211		100.116	305.21
126.727	506.246		100.42	306.072
127.248	488.981		100.638	306.803
127.769	473.459		100.77	307.294
128.29	459.56		101.121	308.77
128.81	447.043		101.161	308.954
129.329	435.63		101.472	310.509
129.85	425.09		101.683	311.687
130.371	415.32		102.205	315.041
130.891	406.404		102.73	319.078
131.412	398.612		103.252	323.789
131.933	392.371		103.774	329.236
132.453	388.183		104.297	335.472
132.972	386.52		104.819	342.518
133.493	387.721		105.341	350.431
134.013	391.895		105.863	359.26
134.534	398.857		106.387	369.096
135.054	408.112		106.909	379.914
135.575	418.875		107.432	391.827
136.093	430.141		107.954	404.839
136.613	440.777		108.476	419.019
137.134	449.644		108.998	434.41
137.654	455.713		109.519	451.009
138.174	458.176		110.041	468.9
138.693	456.536		110.563	488.048
139.213	450.657		111.085	508.426
139.733	440.775		111.607	529.97
140.253	427.463		112.129	552.574
140.774	411.562		112.653	576.167
141.292	394.07		113.174	600.298
141.812	376.027		113.696	624.851
142.332	358.393		114.218	649.406
142.852	341.944		114.739	673.464
143.37	327.21		115.261	696.59
143.89	314.448		115.782	718.111
144.41	303.659		116.304	737.489
144.93	294.641		116.826	754.059
145.448	287.065		117.347	767.217
145.967	280.557		117.868	776.508
146.487	274.768		118.307	781.063
147.005	269.423		118.39	781.578
147.525	264.342		118.657	782.459
148.045	259.444		118.911	782.209
148.562	254.72		119.008	781.834
149.082	250.21		119.359	779.203
149.602	245.975		119.433	778.394
150.121	242.076		119.954	770.322
150.639	238.564		120.475	758.334
151.158	235.479		120.997	742.876
151.678	232.842		121.518	724.581
152.195	230.66		122.039	704.045
152.715	228.916		122.56	681.893
153.232	227.559		123.079	658.813
153.752	226.501		123.601	635.123
154.271	225.611		124.122	611.472
154.789	224.727		124.643	588.211
155.308	223.675		125.164	565.66
155.827	222.303		125.685	544.065
156.344	220.509		126.206	523.614
156.864	218.273		126.727	504.443
157.381	215.669		127.248	486.644
157.9	212.861		127.769	470.281
158.419	210.073		128.29	455.393
158.936	207.547		128.81	442.031
159.456	205.504		129.329	430.204
159.973	204.086		129.85	419.867
160.492	203.342		130.371	411.088
161.009	203.209		130.891	403.909
161.528	203.537		131.412	398.341
162.047	204.117		131.634	396.474
162.563	204.723		131.933	394.451
163.082	205.161		131.985	394.157
163.599	205.292		132.336	392.631
164.118	205.055		132.453	392.301
164.635	204.458		132.686	391.918
165.154	203.57		132.972	391.951
165.67	202.485		133.037	392.037
166.189	201.308		133.388	393.008
166.706	200.123		133.493	393.468
167.224	198.988		133.739	394.847
167.741	197.927		134.013	396.895
168.26	196.938		134.534	402.238
168.776	195.996		135.054	409.377
169.295	195.063		135.575	418.084
169.811	194.093		136.093	427.801
170.33	193.04		136.613	437.847
170.846	191.852		137.134	447.121
171.365	190.482		137.654	454.274
171.881	188.89		137.947	456.872
172.397	187.052		138.174	457.997
172.916	184.973		138.298	458.253
173.432	182.687		138.649	457.514
173.95	180.269		138.693	457.262
174.466	177.825		139.213	451.633
174.985	175.485		139.733	441.402
175.501	173.376		140.253	427.492
176.017	171.607		140.774	411.133
176.535	170.246		141.292	393.738
177.051	169.3		141.812	376.213
177.569	168.719		142.332	359.389
178.085	168.395		142.852	343.734
178.601	168.189		143.37	329.529
179.119	167.951		143.89	316.725
179.635	167.548		144.41	305.34
180.153	166.893		144.93	295.273
180.669	165.952		145.448	286.431
181.185	164.754		145.967	278.628
181.703	163.38		146.487	271.743
182.219	161.94		147.005	265.695
182.734	160.556		147.525	260.332
183.252	159.332		148.045	255.586
183.768	158.335		148.562	251.395
184.283	157.587		149.082	247.642
184.801	157.06		149.602	244.289
185.317	156.689		150.121	241.287
185.832	156.388		150.639	238.589
186.35	156.071		151.158	236.144
186.865	155.67		151.678	233.918
187.381	155.151		152.195	231.895
187.896	154.515		152.715	230.026
188.414	153.8		153.232	228.308
188.929	153.063		153.752	226.7
189.445	152.372		154.271	225.198
189.96	151.783		154.789	223.784
190.477	151.331		155.308	222.438
190.993	151.021		155.827	221.15
191.508	150.833		156.344	219.915
192.023	150.725		156.864	218.71
192.54	150.65		157.381	217.54
193.056	150.566		157.9	216.388
193.571	150.445		158.419	215.249
194.086	150.283		158.936	214.125
194.603	150.094		159.456	212.997
195.118	149.905		159.973	211.877
195.633	149.747		160.492	210.748
196.148	149.643		161.009	209.618
196.663	149.608		161.528	208.475
197.18	149.642		162.047	207.323
197.695	149.737		162.563	206.166
198.21	149.886		163.082	204.991
198.725	150.09		163.599	203.808
199.24	150.361		164.118	202.609
199.754	150.725		164.635	201.402
200.271	151.212		165.154	200.18
200.786	151.844		165.67	198.956
201.301	152.626		166.189	197.715
201.815	153.529		166.706	196.471
202.33	154.491		167.224	195.219
202.845	155.419		167.741	193.964
203.359	156.205		168.26	192.702
203.876	156.749		168.776	191.445
204.39	156.981		169.295	190.181
204.905	156.882		169.811	188.927
205.419	156.498		170.33	187.669
205.934	155.939		170.846	186.424
206.448	155.36		171.365	185.179
206.963	154.943		171.881	183.951
207.477	154.854		172.397	182.732
207.991	155.22		172.916	181.519
208.506	156.092		173.432	180.327
209.02	157.438		173.95	179.145
209.536	159.142		174.466	177.984
210.051	161.023		174.985	176.835
210.565	162.864		175.501	175.711
211.079	164.454		176.017	174.607
211.593	165.622		176.535	173.519
212.107	166.272		177.051	172.458
212.621	166.396		177.569	171.416
213.135	166.081		178.085	170.401
213.649	165.487		178.601	169.411
214.163	164.821		179.119	168.442
214.677	164.299		179.635	167.502
215.191	164.103		180.153	166.585
215.705	164.355		180.669	165.697
216.219	165.094		180.736	165.584
216.733	166.272		181.086	164.999
217.247	167.771		181.185	164.836
217.76	169.424		181.437	164.426
218.274	171.06		181.703	164
218.788	172.531		181.788	163.865
219.302	173.749		182.139	163.317
219.815	174.701		182.219	163.193
220.329	175.45		182.489	162.782
220.84	176.123		182.734	162.416
			182.84	162.259
			183.191	161.749
			183.252	161.661
			183.541	161.252
			183.768	160.938
			183.892	160.768
			184.243	160.296
			184.283	160.243
			184.594	159.837
			184.801	159.572
			184.944	159.391
			185.295	158.958
			185.317	158.932
			185.646	158.538
			185.832	158.32
			185.997	158.13
			186.347	157.735
			186.35	157.732
			186.698	157.353
			186.865	157.175
			187.049	156.983
			187.381	156.645
			187.399	156.626
			187.75	156.282
			187.896	156.142
			188.101	155.95
			188.414	155.664
			188.452	155.63
			188.802	155.323
			188.929	155.215
			189.153	155.028
			189.445	154.792
			189.504	154.745
			189.855	154.475
			189.96	154.396
			190.205	154.217
			190.477	154.025
			190.556	153.97
			190.907	153.736
			190.993	153.68
			191.257	153.513
			191.508	153.362
			191.608	153.303
			191.959	153.104
			192.023	153.069
			192.31	152.917
			192.54	152.8
			192.66	152.741
			193.011	152.577
			193.056	152.557
			193.362	152.424
			193.571	152.339
			193.712	152.283
			194.063	152.153
			194.086	152.145
			194.414	152.034
			194.603	151.975
			194.765	151.927
			195.115	151.83
			195.118	151.83
			195.466	151.745
			195.633	151.708
			195.817	151.67
			196.148	151.61
			196.168	151.607
			196.518	151.554
			196.663	151.535
			196.869	151.512
			197.18	151.484
			197.22	151.481
			197.57	151.46
			197.695	151.455
			197.921	151.45
			198.21	151.449
			198.272	151.45
			198.623	151.461
			198.725	151.466
			198.973	151.483
			199.24	151.506
			199.324	151.515
			199.675	151.557
			199.754	151.568
			200.026	151.609
			200.271	151.652
			200.376	151.672
			200.727	151.745
			200.786	151.758
			201.078	151.829
			201.301	151.887
			201.428	151.922
			201.779	152.026
			201.815	152.037
			202.13	152.14
			202.33	152.21
			202.481	152.264
			202.831	152.399
			202.845	152.404
			203.182	152.543
			203.359	152.62
			203.533	152.698
			203.876	152.86
			203.883	152.863
			204.234	153.039
			204.39	153.12
			204.585	153.225
			204.905	153.403
			204.936	153.421
			205.286	153.627
			205.419	153.708
			205.637	153.844
			205.934	154.036
			205.988	154.072
			206.339	154.31
			206.448	154.387
			206.689	154.559
			206.963	154.761
			207.04	154.819
			207.391	155.089
			207.477	155.158
			207.741	155.371
			207.991	155.578
			208.092	155.664
			208.443	155.968
			208.506	156.024
			208.794	156.284
			209.02	156.494
			209.144	156.612
			209.495	156.951
			209.536	156.991
			209.846	157.303
			210.051	157.514
			210.197	157.666
			210.547	158.043
			210.565	158.062
			210.898	158.433
			211.079	158.639
			211.249	158.835
			211.593	159.244
			211.599	159.252
			211.95	159.682
			212.107	159.879
			212.301	160.127
			212.621	160.546
			212.652	160.587
			213.002	161.062
			213.135	161.246
			213.353	161.553
			213.649	161.98
			213.704	162.06
			214.054	162.584
			214.163	162.75
			214.405	163.126
			214.677	163.559
			214.756	163.686
			215.107	164.266
			215.191	164.408
			215.457	164.865
			215.705	165.301
			215.808	165.486
			216.159	166.128
			216.219	166.24
			216.51	166.793
			216.733	167.229
			216.86	167.481
			217.211	168.195
			217.247	168.27
			217.562	168.935
			217.76	169.366
			217.912	169.703
			218.263	170.5
			218.274	170.525
			218.614	171.327
			218.788	171.749
			218.965	172.185
			219.302	173.043
			219.315	173.078
			219.815	174.409
			220.329	175.858
			220.84	177.382

## Sheet: Fig2a
Temperature (K)	Resistance (Ω）
36.552	596.774
36.521	596.698
36.517	596.698
36.513	596.622
36.509	596.622
36.506	596.698
36.501	596.698
36.497	596.698
36.493	596.698
36.489	596.698
36.486	596.622
36.482	596.544
36.478	596.544
36.474	596.544
36.471	596.622
36.467	596.698
36.463	596.698
36.459	596.622
36.455	596.544
36.452	596.544
36.448	596.544
36.444	596.622
36.44	596.698
36.436	596.698
36.433	596.698
36.429	596.774
36.425	596.774
36.421	596.698
36.418	596.622
36.414	596.622
36.411	596.544
36.407	596.468
36.403	596.544
36.4	596.544
36.396	596.622
36.393	596.622
36.389	596.622
36.385	596.544
36.382	596.544
36.379	596.622
36.375	596.622
36.372	596.622
36.368	596.544
36.364	596.544
36.361	596.544
36.357	596.544
36.354	596.544
36.35	596.544
36.347	596.544
36.343	596.544
36.34	596.468
36.336	596.468
36.333	596.544
36.329	596.622
36.326	596.698
36.323	596.698
36.319	596.698
36.316	596.622
36.312	596.544
36.309	596.544
36.305	596.544
36.302	596.544
36.298	596.544
36.295	596.544
36.292	596.544
36.288	596.544
36.285	596.544
36.282	596.544
36.278	596.622
36.275	596.622
36.271	596.622
36.268	596.622
36.265	596.544
36.262	596.544
36.259	596.544
36.256	596.544
36.252	596.544
36.249	596.544
36.245	596.468
36.242	596.468
36.239	596.468
36.236	596.468
36.233	596.468
36.229	596.468
36.226	596.468
36.223	596.468
36.219	596.468
36.216	596.392
36.212	596.468
36.208	596.468
36.205	596.468
36.201	596.544
36.197	596.544
36.194	596.544
36.189	596.544
36.186	596.544
36.181	596.544
36.177	596.544
36.172	596.544
36.168	596.544
36.163	596.468
36.158	596.468
36.153	596.392
36.148	596.392
36.143	596.392
36.137	596.316
36.132	596.316
36.126	596.316
36.121	596.316
36.115	596.392
36.11	596.392
36.104	596.316
36.098	596.316
36.093	596.316
36.087	596.392
36.082	596.392
36.076	596.468
36.07	596.468
36.064	596.468
36.059	596.468
36.053	596.468
36.047	596.392
36.041	596.392
36.035	596.392
36.03	596.468
36.024	596.544
36.018	596.468
36.012	596.392
36.007	596.392
36.001	596.316
35.996	596.24
35.99	596.24
35.985	596.24
35.98	596.24
35.975	596.24
35.97	596.24
35.965	596.24
35.96	596.316
35.956	596.316
35.951	596.316
35.947	596.24
35.944	596.24
35.94	596.24
35.936	596.24
35.933	596.24
35.931	596.24
35.928	596.24
35.926	596.24
35.924	596.24
35.922	596.24
35.921	596.316
35.92	596.316
35.92	596.392
35.919	596.392
35.92	596.392
35.92	596.392
35.922	596.316
35.923	596.316
35.925	596.24
35.928	596.24
35.931	596.24
35.934	596.24
35.938	596.24
35.943	596.24
35.947	596.316
35.953	596.316
35.958	596.24
35.964	596.24
35.971	596.24
35.977	596.24
35.983	596.24
35.989	596.24
35.996	596.24
36.002	596.24
36.008	596.24
36.014	596.164
36.02	596.24
36.025	596.24
36.031	596.24
36.037	596.24
36.042	596.24
36.047	596.24
36.052	596.24
36.056	596.24
36.06	596.24
36.065	596.24
36.069	596.24
36.072	596.24
36.076	596.24
36.079	596.316
36.082	596.316
36.085	596.24
36.087	596.24
36.089	596.316
36.091	596.316
36.093	596.392
36.095	596.392
36.097	596.392
36.098	596.392
36.1	596.392
36.101	596.468
36.102	596.468
36.103	596.392
36.104	596.316
36.104	596.316
36.104	596.316
36.104	596.316
36.103	596.316
36.101	596.24
36.099	596.24
36.097	596.24
36.094	596.24
36.09	596.24
36.087	596.24
36.083	596.24
36.079	596.316
36.074	596.316
36.07	596.316
36.065	596.316
36.06	596.316
36.055	596.24
36.05	596.24
36.044	596.24
36.039	596.24
36.033	596.24
36.028	596.316
36.022	596.316
36.016	596.316
36.011	596.316
36.005	596.316
35.999	596.24
35.993	596.24
35.987	596.164
35.982	596.164
35.977	596.164
35.971	596.164
35.965	596.24
35.96	596.24
35.954	596.24
35.947	596.24
35.942	596.24
35.937	596.24
35.931	596.24
35.925	596.24
35.919	596.164
35.914	596.164
35.908	596.086
35.903	596.164
35.897	596.24
35.892	596.24
35.886	596.24
35.88	596.24
35.875	596.24
35.869	596.24
35.864	596.24
35.858	596.164
35.853	596.164
35.848	596.164
35.842	596.164
35.837	596.164
35.831	596.164
35.826	596.24
35.82	596.24
35.815	596.24
35.809	596.24
35.804	596.24
35.798	596.164
35.793	596.164
35.788	596.164
35.783	596.164
35.777	596.24
35.772	596.24
35.767	596.24
35.761	596.24
35.756	596.24
35.752	596.24
35.746	596.164
35.741	596.086
35.736	596.086
35.731	596.164
35.725	596.164
35.721	596.164
35.715	596.086
35.71	596.01
35.705	596.01
35.7	596.086
35.694	596.164
35.689	596.164
35.684	596.086
35.679	596.01
35.674	596.01
35.669	596.01
35.664	596.086
35.659	596.086
35.654	596.164
35.649	596.164
35.644	596.164
35.639	596.164
35.635	596.164
35.63	596.086
35.625	596.164
35.62	596.164
35.615	596.086
35.61	596.01
35.605	595.934
35.6	595.934
35.595	595.934
35.59	596.01
35.585	596.01
35.58	596.01
35.575	596.01
35.571	596.01
35.566	595.934
35.561	595.934
35.556	596.01
35.552	596.086
35.547	596.086
35.542	596.086
35.538	596.086
35.533	596.086
35.528	596.086
35.523	596.01
35.519	596.01
35.514	596.01
35.509	596.01
35.505	596.01
35.5	596.01
35.495	596.086
35.491	596.24
35.486	596.164
35.482	596.086
35.477	596.01
35.473	595.934
35.468	595.858
35.464	595.858
35.46	595.858
35.456	595.934
35.451	595.934
35.447	596.01
35.443	595.934
35.438	595.934
35.434	595.934
35.429	595.934
35.425	595.858
35.421	595.934
35.416	595.934
35.412	595.934
35.407	595.934
35.403	595.934
35.399	596.01
35.394	595.934
35.39	595.934
35.385	595.858
35.381	595.782
35.377	595.782
35.372	595.782
35.368	595.858
35.364	595.858
35.36	595.934
35.356	595.934
35.351	595.934
35.347	595.934
35.343	595.934
35.339	595.858
35.335	595.858
35.331	595.858
35.327	595.858
35.322	595.858
35.318	595.858
35.314	595.782
35.31	595.782
35.306	595.782
35.302	595.858
35.297	595.934
35.293	595.858
35.289	595.858
35.285	595.782
35.281	595.782
35.277	595.782
35.273	595.782
35.269	595.782
35.265	595.782
35.261	595.782
35.257	595.858
35.252	595.934
35.248	596.01
35.244	596.01
35.24	595.934
35.236	595.858
35.232	595.782
35.228	595.782
35.224	595.706
35.22	595.706
35.216	595.782
35.211	595.782
35.207	595.782
35.203	595.782
35.199	595.706
35.196	595.782
35.191	595.782
35.188	595.782
35.184	595.706
35.18	595.706
35.176	595.706
35.172	595.706
35.168	595.706
35.164	595.782
35.16	595.782
35.156	595.782
35.152	595.782
35.148	595.706
35.144	595.782
35.14	595.782
35.136	595.782
35.132	595.706
35.128	595.706
35.124	595.63
35.121	595.63
35.117	595.63
35.113	595.706
35.11	595.706
35.106	595.706
35.102	595.706
35.098	595.706
35.094	595.706
35.09	595.706
35.086	595.782
35.083	595.858
35.079	595.934
35.075	595.934
35.071	595.858
35.067	595.782
35.063	595.706
35.059	595.706
35.055	595.706
35.052	595.706
35.048	595.706
35.044	595.706
35.041	595.706
35.037	595.706
35.033	595.706
35.029	595.706
35.026	595.706
35.022	595.706
35.018	595.706
35.014	595.706
35.01	595.706
35.007	595.706
35.003	595.63
34.999	595.552
34.996	595.552
34.992	595.63
34.988	595.706
34.984	595.706
34.981	595.63
34.977	595.63
34.973	595.63
34.969	595.63
34.966	595.63
34.962	595.63
34.959	595.552
34.954	595.552
34.951	595.552
34.947	595.63
34.944	595.63
34.94	595.63
34.936	595.552
34.933	595.552
34.929	595.63
34.925	595.63
34.922	595.63
34.918	595.63
34.915	595.63
34.911	595.63
34.907	595.552
34.904	595.552
34.9	595.552
34.897	595.552
34.893	595.476
34.89	595.476
34.886	595.476
34.883	595.552
34.879	595.552
34.875	595.552
34.872	595.476
34.868	595.476
34.865	595.4
34.861	595.4
34.857	595.476
34.854	595.476
34.85	595.552
34.846	595.552
34.843	595.552
34.839	595.63
34.836	595.552
34.832	595.552
34.829	595.476
34.825	595.476
34.822	595.4
34.818	595.476
34.815	595.552
34.811	595.552
34.808	595.552
34.804	595.552
34.801	595.552
34.797	595.552
34.794	595.63
34.79	595.552
34.787	595.476
34.784	595.4
34.78	595.4
34.777	595.4
34.773	595.324
34.77	595.324
34.766	595.324
34.763	595.324
34.76	595.324
34.756	595.324
34.753	595.4
34.749	595.4
34.746	595.4
34.742	595.4
34.739	595.4
34.735	595.324
34.732	595.324
34.728	595.4
34.725	595.4
34.721	595.4
34.718	595.324
34.715	595.324
34.712	595.248
34.708	595.248
34.705	595.248
34.701	595.248
34.698	595.324
34.695	595.324
34.691	595.4
34.688	595.4
34.684	595.324
34.681	595.324
34.678	595.248
34.674	595.172
34.671	595.172
34.667	595.248
34.664	595.324
34.661	595.324
34.658	595.324
34.654	595.248
34.651	595.172
34.648	595.172
34.645	595.172
34.641	595.172
34.638	595.172
34.635	595.172
34.631	595.172
34.628	595.172
34.625	595.172
34.621	595.172
34.618	595.172
34.615	595.172
34.611	595.172
34.608	595.172
34.605	595.172
34.602	595.172
34.598	595.172
34.595	595.172
34.591	595.172
34.588	595.172
34.585	595.172
34.582	595.172
34.579	595.172
34.576	595.172
34.572	595.172
34.569	595.172
34.566	595.172
34.562	595.172
34.559	595.172
34.556	595.172
34.553	595.172
34.549	595.172
34.546	595.172
34.543	595.172
34.54	595.172
34.537	595.172
34.533	595.172
34.53	595.172
34.527	595.096
34.523	595.172
34.52	595.172
34.517	595.172
34.514	595.172
34.511	595.172
34.508	595.172
34.504	595.096
34.501	595.096
34.498	595.018
34.495	595.018
34.492	595.018
34.489	594.942
34.486	594.942
34.482	595.018
34.479	595.096
34.476	595.172
34.473	595.172
34.469	595.172
34.466	595.096
34.463	595.096
34.46	595.096
34.457	595.172
34.454	595.172
34.451	595.018
34.448	594.942
34.445	594.942
34.442	595.018
34.439	595.018
34.436	595.018
34.433	595.018
34.43	595.018
34.426	595.018
34.423	595.018
34.42	594.942
34.417	594.942
34.414	595.018
34.411	594.942
34.408	594.942
34.404	595.018
34.401	595.018
34.398	595.018
34.395	595.018
34.392	594.942
34.389	594.942
34.386	594.942
34.382	595.018
34.379	595.096
34.376	595.096
34.373	595.018
34.37	595.018
34.367	595.018
34.364	595.018
34.361	594.942
34.358	594.942
34.355	594.866
34.352	594.942
34.349	595.018
34.345	595.018
34.342	594.942
34.339	594.866
34.336	594.866
34.333	594.79
34.33	594.866
34.327	594.942
34.324	594.942
34.321	594.942
34.318	595.018
34.315	595.096
34.312	595.018
34.309	595.018
34.305	595.018
34.302	595.018
34.299	595.018
34.296	594.942
34.293	594.866
34.289	594.866
34.286	594.79
34.283	594.866
34.28	594.866
34.277	594.866
34.273	594.942
34.27	594.942
34.267	594.942
34.264	594.942
34.26	595.018
34.257	595.018
34.254	595.096
34.25	595.096
34.246	595.018
34.243	595.018
34.239	595.018
34.236	595.096
34.232	595.096
34.228	595.096
34.225	595.018
34.221	595.018
34.217	595.018
34.213	595.096
34.209	595.096
34.206	595.018
34.202	595.018
34.198	595.018
34.194	595.096
34.19	595.172
34.186	595.172
34.182	595.172
34.178	595.248
34.174	595.248
34.169	595.248
34.165	595.248
34.161	595.172
34.156	595.172
34.152	595.172
34.148	595.172
34.143	595.248
34.139	595.248
34.134	595.248
34.129	595.248
34.125	595.248
34.12	595.248
34.116	595.248
34.111	595.324
34.106	595.324
34.101	595.324
34.096	595.324
34.091	595.4
34.086	595.476
34.081	595.476
34.076	595.476
34.07	595.552
34.065	595.552
34.06	595.63
34.054	595.552
34.049	595.63
34.044	595.63
34.038	595.552
34.033	595.552
34.028	595.476
34.022	595.476
34.017	595.552
34.011	595.552
34.006	595.63
34	595.706
33.995	595.858
33.989	595.934
33.984	595.858
33.979	595.782
33.973	595.782
33.968	595.782
33.962	595.782
33.957	595.782
33.951	595.782
33.944	595.782
33.939	595.782
33.934	595.782
33.928	595.782
33.922	595.782
33.916	595.782
33.911	595.782
33.905	595.706
33.899	595.706
33.893	595.63
33.888	595.706
33.882	595.706
33.876	595.706
33.87	595.706
33.865	595.706
33.858	595.706
33.853	595.706
33.847	595.706
33.841	595.706
33.836	595.706
33.83	595.782
33.824	595.934
33.818	595.934
33.812	595.934
33.806	595.858
33.801	595.858
33.795	595.782
33.789	595.706
33.783	595.706
33.777	595.782
33.771	595.858
33.766	595.934
33.76	595.934
33.754	596.01
33.748	596.086
33.743	596.086
33.737	596.086
33.732	596.086
33.726	596.01
33.72	595.934
33.715	595.934
33.709	595.858
33.703	595.858
33.697	595.782
33.692	595.782
33.687	595.782
33.681	595.858
33.676	595.934
33.67	596.01
33.665	596.01
33.659	596.01
33.654	596.01
33.648	595.934
33.643	595.858
33.637	595.858
33.632	595.858
33.627	595.934
33.621	596.01
33.616	596.01
33.611	596.086
33.605	596.01
33.6	596.01
33.594	595.934
33.589	595.858
33.584	595.858
33.578	595.858
33.573	595.858
33.568	595.858
33.562	595.782
33.557	595.782
33.552	595.782
33.547	595.782
33.542	595.706
33.537	595.706
33.531	595.782
33.526	595.782
33.522	595.858
33.516	595.934
33.511	595.934
33.506	595.934
33.501	595.782
33.496	595.706
33.491	595.706
33.486	595.706
33.481	595.706
33.476	595.782
33.471	595.782
33.466	595.782
33.462	595.782
33.457	595.782
33.452	595.782
33.447	595.706
33.442	595.782
33.437	595.782
33.432	595.858
33.428	595.858
33.423	595.782
33.418	595.782
33.413	595.782
33.408	595.782
33.403	595.706
33.398	595.706
33.394	595.706
33.389	595.706
33.384	595.706
33.379	595.706
33.374	595.706
33.37	595.63
33.365	595.63
33.36	595.63
33.355	595.63
33.351	595.552
33.346	595.552
33.341	595.552
33.337	595.552
33.332	595.476
33.328	595.476
33.323	595.552
33.319	595.63
33.314	595.706
33.31	595.63
33.305	595.552
33.3	595.552
33.296	595.63
33.291	595.706
33.286	595.706
33.282	595.706
33.277	595.706
33.273	595.706
33.268	595.706
33.263	595.706
33.259	595.706
33.254	595.706
33.25	595.706
33.245	595.706
33.241	595.706
33.237	595.706
33.233	595.63
33.228	595.63
33.224	595.552
33.219	595.552
33.215	595.552
33.211	595.63
33.206	595.552
33.202	595.476
33.197	595.4
33.193	595.324
33.189	595.324
33.185	595.324
33.18	595.4
33.176	595.4
33.172	595.4
33.167	595.324
33.163	595.324
33.159	595.324
33.154	595.324
33.151	595.4
33.146	595.4
33.142	595.4
33.137	595.4
33.134	595.4
33.129	595.324
33.125	595.324
33.121	595.324
33.116	595.324
33.112	595.324
33.108	595.4
33.104	595.4
33.1	595.4
33.095	595.4
33.091	595.4
33.087	595.4
33.083	595.324
33.079	595.248
33.075	595.172
33.07	595.248
33.066	595.248
33.062	595.248
33.058	595.172
33.054	595.248
33.05	595.248
33.046	595.324
33.042	595.248
33.037	595.248
33.033	595.248
33.03	595.248
33.026	595.248
33.022	595.248
33.018	595.248
33.014	595.248
33.01	595.172
33.006	595.172
33.001	595.096
32.997	595.096
32.993	595.096
32.989	595.096
32.985	595.172
32.981	595.172
32.977	595.248
32.973	595.248
32.969	595.172
32.965	595.172
32.961	595.172
32.957	595.172
32.953	595.172
32.949	595.172
32.945	595.172
32.941	595.172
32.937	595.172
32.933	595.172
32.929	595.096
32.925	595.018
32.921	595.018
32.917	595.018
32.913	595.096
32.91	595.172
32.906	595.172
32.902	595.096
32.898	595.018
32.894	594.942
32.89	594.866
32.886	594.79
32.882	594.866
32.879	594.942
32.875	594.942
32.871	594.942
32.867	595.018
32.863	595.018
32.859	595.018
32.855	595.018
32.851	595.018
32.848	595.018
32.844	594.866
32.84	594.79
32.836	594.79
32.832	594.79
32.829	594.79
32.824	594.866
32.821	594.942
32.817	594.942
32.814	594.942
32.81	594.942
32.806	594.866
32.802	594.866
32.798	594.79
32.794	594.79
32.79	594.714
32.787	594.79
32.783	594.79
32.779	594.79
32.776	594.79
32.772	594.79
32.768	594.714
32.764	594.638
32.76	594.638
32.757	594.638
32.753	594.714
32.749	594.79
32.746	594.79
32.742	594.79
32.739	594.714
32.735	594.714
32.731	594.638
32.728	594.638
32.724	594.638
32.72	594.714
32.717	594.714
32.713	594.714
32.709	594.714
32.706	594.714
32.702	594.714
32.698	594.79
32.695	594.714
32.691	594.714
32.688	594.638
32.684	594.638
32.681	594.638
32.677	594.562
32.673	594.562
32.67	594.638
32.666	594.714
32.663	594.79
32.659	594.714
32.656	594.714
32.652	594.714
32.648	594.79
32.645	594.79
32.641	594.79
32.638	594.714
32.634	594.638
32.63	594.638
32.627	594.638
32.623	594.638
32.62	594.638
32.616	594.638
32.613	594.638
32.609	594.638
32.606	594.638
32.602	594.562
32.599	594.484
32.596	594.484
32.592	594.562
32.589	594.638
32.585	594.638
32.582	594.638
32.578	594.638
32.575	594.638
32.571	594.638
32.568	594.562
32.565	594.484
32.561	594.562
32.558	594.562
32.554	594.562
32.551	594.484
32.547	594.408
32.544	594.484
32.54	594.484
32.537	594.484
32.533	594.484
32.53	594.484
32.526	594.484
32.523	594.484
32.52	594.484
32.516	594.562
32.512	594.562
32.509	594.484
32.505	594.408
32.502	594.408
32.499	594.408
32.496	594.408
32.492	594.408
32.489	594.332
32.486	594.256
32.483	594.256
32.48	594.256
32.477	594.332
32.474	594.408
32.47	594.408
32.467	594.484
32.464	594.408
32.461	594.408
32.458	594.484
32.455	594.484
32.451	594.484
32.448	594.484
32.445	594.408
32.442	594.408
32.438	594.332
32.435	594.256
32.432	594.18
32.429	594.18
32.425	594.256
32.422	594.256
32.419	594.256
32.416	594.256
32.412	594.18
32.409	594.18
32.406	594.256
32.403	594.332
32.4	594.408
32.397	594.408
32.393	594.332
32.39	594.256
32.387	594.256
32.384	594.18
32.381	594.18
32.377	594.18
32.374	594.256
32.371	594.256
32.368	594.18
32.365	594.18
32.362	594.104
32.359	594.104
32.356	594.104
32.352	594.104
32.349	594.104
32.346	594.104
32.343	594.18
32.34	594.256
32.337	594.256
32.334	594.18
32.331	594.256
32.328	594.256
32.325	594.18
32.322	594.104
32.319	594.104
32.316	594.104
32.312	594.104
32.309	594.104
32.306	594.104
32.303	594.028
32.3	594.104
32.297	594.104
32.294	594.104
32.291	594.104
32.288	594.104
32.285	594.104
32.282	594.104
32.279	594.104
32.275	594.104
32.273	594.104
32.269	594.028
32.266	594.028
32.263	594.028
32.26	594.104
32.257	594.104
32.254	594.028
32.251	594.104
32.248	594.104
32.245	594.104
32.241	594.104
32.238	594.028
32.235	593.95
32.231	593.95
32.228	594.028
32.225	594.104
32.221	594.104
32.218	594.104
32.215	594.104
32.212	594.104
32.209	594.104
32.206	594.028
32.203	594.028
32.199	594.028
32.196	593.95
32.193	593.95
32.189	593.95
32.186	593.95
32.182	594.028
32.179	594.104
32.175	594.028
32.171	594.028
32.168	594.028
32.164	593.95
32.16	593.874
32.157	593.874
32.153	593.874
32.149	593.874
32.146	593.874
32.142	593.95
32.138	594.028
32.134	594.104
32.13	594.104
32.127	594.104
32.123	594.104
32.119	594.104
32.115	594.104
32.111	594.104
32.107	594.104
32.103	594.028
32.098	594.028
32.094	594.028
32.09	594.028
32.086	594.028
32.081	593.95
32.077	594.028
32.072	594.028
32.068	594.028
32.064	594.104
32.059	594.104
32.055	594.104
32.051	594.104
32.046	594.104
32.042	594.028
32.038	594.028
32.034	593.95
32.029	593.95
32.025	593.95
32.02	594.028
32.016	594.028
32.011	593.95
32.008	593.95
32.003	593.95
31.999	593.95
31.994	594.028
31.99	594.028
31.986	594.104
31.981	594.104
31.977	594.028
31.972	593.95
31.968	593.95
31.964	594.028
31.96	594.028
31.955	594.104
31.951	594.104
31.947	594.104
31.943	594.104
31.938	594.104
31.934	594.104
31.93	594.104
31.927	594.104
31.922	594.028
31.918	593.95
31.914	593.95
31.91	593.95
31.906	593.95
31.901	593.95
31.897	593.95
31.893	593.95
31.889	593.95
31.885	593.95
31.881	594.028
31.877	594.028
31.873	594.028
31.869	593.95
31.865	593.95
31.861	593.874
31.857	593.874
31.853	593.95
31.849	594.028
31.845	594.028
31.841	594.028
31.837	593.95
31.833	593.95
31.829	593.95
31.825	594.028
31.821	594.104
31.817	594.104
31.813	594.104
31.809	594.104
31.805	594.028
31.801	594.028
31.797	594.028
31.794	594.028
31.789	594.028
31.785	593.95
31.782	593.874
31.778	593.798
31.774	593.798
31.77	593.722
31.766	593.798
31.763	593.874
31.759	593.874
31.755	593.874
31.751	593.874
31.747	593.798
31.743	593.722
31.739	593.722
31.736	593.798
31.732	593.798
31.728	593.798
31.724	593.798
31.721	593.798
31.717	593.798
31.713	593.798
31.709	593.798
31.705	593.874
31.701	593.874
31.697	593.95
31.694	593.95
31.69	593.874
31.686	593.798
31.682	593.798
31.678	593.798
31.674	593.722
31.671	593.722
31.667	593.646
31.663	593.646
31.659	593.646
31.655	593.57
31.651	593.57
31.648	593.646
31.644	593.646
31.64	593.646
31.637	593.646
31.633	593.646
31.629	593.722
31.625	593.798
31.621	593.722
31.618	593.646
31.614	593.646
31.61	593.646
31.606	593.722
31.603	593.722
31.599	593.646
31.595	593.646
31.592	593.646
31.588	593.646
31.584	593.646
31.581	593.646
31.577	593.646
31.573	593.646
31.569	593.57
31.566	593.57
31.562	593.492
31.558	593.57
31.554	593.57
31.55	593.57
31.547	593.646
31.543	593.646
31.539	593.646
31.536	593.646
31.533	593.57
31.528	593.646
31.525	593.646
31.521	593.646
31.518	593.57
31.514	593.57
31.51	593.492
31.507	593.492
31.503	593.416
31.5	593.34
31.496	593.34
31.492	593.416
31.489	593.492
31.485	593.57
31.481	593.57
31.478	593.57
31.474	593.57
31.47	593.57
31.467	593.492
31.463	593.492
31.459	593.492
31.456	593.492
31.452	593.57
31.449	593.57
31.445	593.57
31.441	593.57
31.438	593.57
31.434	593.492
31.431	593.492
31.427	593.416
31.423	593.416
31.42	593.492
31.416	593.492
31.413	593.492
31.409	593.416
31.406	593.416
31.402	593.34
31.398	593.34
31.395	593.34
31.391	593.264
31.387	593.188
31.384	593.188
31.381	593.264
31.377	593.264
31.373	593.264
31.37	593.264
31.366	593.264
31.362	593.34
31.359	593.34
31.355	593.34
31.352	593.34
31.348	593.34
31.344	593.34
31.341	593.34
31.338	593.264
31.334	593.188
31.331	593.188
31.327	593.188
31.324	593.188
31.32	593.188
31.317	593.264
31.313	593.264
31.31	593.264
31.306	593.188
31.303	593.188
31.299	593.188
31.296	593.188
31.292	593.188
31.289	593.112
31.285	593.112
31.282	593.112
31.278	593.112
31.274	593.112
31.271	593.112
31.267	593.112
31.264	593.112
31.261	593.112
31.257	593.112
31.254	593.112
31.25	593.112
31.247	593.112
31.244	593.112
31.24	593.112
31.236	593.112
31.233	593.112
31.23	593.112
31.226	593.112
31.223	593.188
31.219	593.264
31.216	593.264
31.212	593.264
31.209	593.188
31.205	593.188
31.202	593.112
31.198	593.112
31.195	593.112
31.191	593.188
31.188	593.188
31.184	593.264
31.181	593.264
31.177	593.188
31.174	593.112
31.171	593.112
31.167	593.036
31.164	593.036
31.16	592.958
31.157	593.036
31.153	593.036
31.15	593.112
31.146	593.112
31.143	593.112
31.139	593.112
31.136	593.112
31.132	593.112
31.129	593.112
31.126	593.112
31.122	593.112
31.119	593.036
31.115	593.036
31.112	593.036
31.109	593.036
31.106	593.036
31.102	593.112
31.099	593.112
31.096	593.112
31.092	593.112
31.089	593.036
31.086	593.036
31.083	593.112
31.079	593.036
31.076	592.958
31.073	592.958
31.07	592.882
31.067	592.882
31.064	592.882
31.06	592.882
31.057	592.806
31.054	592.806
31.05	592.882
31.047	592.958
31.043	593.036
31.04	593.112
31.037	593.112
31.034	593.036
31.031	592.958
31.027	592.958
31.024	592.958
31.021	592.958
31.017	592.958
31.014	592.958
31.011	592.958
31.008	592.958
31.004	592.882
31.001	592.882
30.998	592.882
30.995	592.806
30.992	592.806
30.989	592.806
30.985	592.882
30.982	592.882
30.979	592.882
30.975	592.882
30.972	592.882
30.969	592.882
30.966	592.882
30.963	592.882
30.96	592.806
30.956	592.806
30.953	592.73
30.95	592.73
30.947	592.73
30.943	592.73
30.94	592.806
30.937	592.806
30.933	592.806
30.93	592.806
30.927	592.806
30.923	592.806
30.92	592.806
30.917	592.882
30.913	592.882
30.91	592.882
30.907	592.882
30.904	592.806
30.901	592.806
30.898	592.806
30.894	592.73
30.891	592.654
30.888	592.654
30.885	592.654
30.881	592.654
30.878	592.654
30.875	592.654
30.872	592.654
30.868	592.654
30.865	592.578
30.862	592.578
30.859	592.578
30.855	592.578
30.852	592.578
30.849	592.578
30.846	592.578
30.842	592.578
30.839	592.578
30.836	592.578
30.833	592.578
30.83	592.654
30.826	592.654
30.823	592.654
30.819	592.578
30.815	592.578
30.813	592.654
30.809	592.654
30.806	592.73
30.802	592.806
30.799	592.806
30.796	592.806
30.792	592.73
30.789	592.654
30.786	592.578
30.783	592.578
30.78	592.578
30.776	592.578
30.773	592.578
30.77	592.502
30.767	592.502
30.764	592.578
30.761	592.502
30.757	592.578
30.754	592.578
30.751	592.578
30.747	592.578
30.744	592.578
30.741	592.502
30.737	592.578
30.734	592.578
30.731	592.578
30.728	592.578
30.724	592.578
30.721	592.502
30.718	592.502
30.714	592.424
30.711	592.424
30.708	592.424
30.704	592.424
30.702	592.424
30.698	592.424
30.695	592.502
30.692	592.578
30.689	592.578
30.685	592.578
30.682	592.578
30.679	592.578
30.675	592.578
30.672	592.502
30.669	592.424
30.666	592.424
30.662	592.424
30.659	592.348
30.656	592.348
30.653	592.424
30.649	592.424
30.646	592.348
30.643	592.272
30.64	592.348
30.637	592.348
30.633	592.424
30.63	592.348
30.627	592.348
30.623	592.348
30.62	592.424
30.617	592.502
30.614	592.502
30.61	592.502
30.607	592.502
30.604	592.424
30.6	592.348
30.597	592.348
30.594	592.348
30.59	592.348
30.587	592.348
30.584	592.348
30.581	592.348
30.577	592.424
30.574	592.348
30.571	592.348
30.568	592.272
30.565	592.196
30.561	592.196
30.558	592.12
30.554	592.12
30.551	592.12
30.548	592.196
30.545	592.272
30.542	592.272
30.538	592.272
30.535	592.272
30.532	592.272
30.528	592.272
30.525	592.196
30.522	592.196
30.519	592.12
30.515	592.12
30.512	592.12
30.509	592.196
30.505	592.196
30.502	592.196
30.499	592.196
30.496	592.196
30.492	592.12
30.489	592.12
30.485	592.12
30.482	592.12
30.479	592.12
30.475	592.196
30.472	592.196
30.469	592.196
30.465	592.272
30.462	592.348
30.459	592.348
30.455	592.272
30.452	592.272
30.448	592.196
30.445	592.196
30.442	592.196
30.438	592.196
30.435	592.196
30.432	592.196
30.428	592.196
30.425	592.196
30.422	592.196
30.418	592.12
30.415	592.12
30.411	592.12
30.408	592.12
30.404	592.12
30.401	592.044
30.397	592.044
30.394	592.044
30.39	592.044
30.387	592.044
30.383	592.12
30.379	592.12
30.376	592.12
30.373	592.044
30.369	592.044
30.366	591.968
30.362	591.89
30.359	591.89
30.355	591.968
30.352	591.968
30.348	592.044
30.344	592.044
30.341	592.044
30.337	592.044
30.334	592.044
30.33	592.044
30.327	592.044
30.323	591.968
30.32	591.968
30.316	591.968
30.312	591.968
30.308	591.89
30.305	591.89
30.301	591.968
30.297	592.044
30.294	592.044
30.29	592.044
30.286	591.968
30.283	591.968
30.279	591.89
30.275	591.89
30.272	591.89
30.268	591.89
30.264	591.89
30.26	591.89
30.257	591.968
30.253	591.968
30.249	592.044
30.245	592.044
30.242	592.044
30.238	591.968
30.234	591.89
30.23	591.814
30.226	591.738
30.223	591.738
30.219	591.738
30.215	591.738
30.211	591.814
30.208	591.814
30.204	591.814
30.2	591.814
30.196	591.814
30.192	591.738
30.188	591.814
30.185	591.814
30.181	591.89
30.177	591.89
30.173	591.89
30.169	591.814
30.165	591.738
30.161	591.738
30.157	591.662
30.153	591.738
30.149	591.738
30.145	591.738
30.141	591.738
30.137	591.814
30.133	591.89
30.129	591.89
30.125	591.89
30.122	591.814
30.118	591.662
30.114	591.586
30.11	591.51
30.106	591.586
30.102	591.586
30.098	591.586
30.094	591.586
30.09	591.662
30.085	591.662
30.081	591.662
30.077	591.662
30.073	591.662
30.069	591.662
30.065	591.738
30.061	591.662
30.057	591.662
30.053	591.662
30.048	591.586
30.045	591.662
30.041	591.586
30.037	591.586
30.032	591.51
30.028	591.51
30.024	591.51
30.02	591.51
30.016	591.51
30.012	591.51
30.008	591.51
30.003	591.51
30	591.51
29.996	591.51
29.991	591.51
29.987	591.51
29.983	591.51
29.979	591.51
29.974	591.434
29.97	591.434
29.966	591.356
29.962	591.434
29.958	591.434
29.953	591.51
29.949	591.51
29.945	591.51
29.94	591.434
29.936	591.434
29.932	591.434
29.927	591.434
29.924	591.356
29.919	591.356
29.915	591.356
29.911	591.356
29.906	591.356
29.902	591.434
29.898	591.51
29.894	591.51
29.889	591.51
29.885	591.434
29.881	591.356
29.876	591.28
29.872	591.204
29.868	591.128
29.864	591.128
29.859	591.128
29.855	591.128
29.85	591.204
29.846	591.204
29.842	591.28
29.838	591.356
29.833	591.356
29.829	591.28
29.824	591.28
29.82	591.28
29.816	591.204
29.811	591.204
29.807	591.204
29.802	591.28
29.798	591.28
29.794	591.356
29.789	591.356
29.785	591.356
29.78	591.356
29.776	591.356
29.772	591.28
29.767	591.28
29.762	591.204
29.758	591.204
29.753	591.204
29.749	591.204
29.745	591.128
29.74	591.128
29.736	591.128
29.731	591.128
29.727	591.204
29.722	591.128
29.718	591.128
29.714	591.128
29.709	591.128
29.705	591.128
29.7	591.128
29.696	591.052
29.691	591.052
29.687	591.052
29.682	591.128
29.678	591.128
29.674	591.128
29.669	591.128
29.665	591.052
29.661	591.128
29.657	591.128
29.653	591.052
29.648	591.052
29.644	591.052
29.64	591.052
29.635	591.052
29.631	590.976
29.626	590.976
29.622	590.976
29.618	590.976
29.613	591.052
29.609	591.052
29.604	591.128
29.6	591.128
29.596	591.128
29.591	591.128
29.587	591.052
29.583	591.052
29.578	590.976
29.574	590.976
29.57	590.976
29.566	590.976
29.561	590.976
29.557	590.976
29.552	590.976
29.548	591.052
29.543	590.976
29.539	590.976
29.535	590.976
29.53	590.976
29.526	590.976
29.522	590.976
29.517	590.898
29.513	590.822
29.509	590.822
29.504	590.746
29.5	590.822
29.495	590.898
29.491	590.898
29.486	590.822
29.482	590.898
29.478	590.898
29.473	590.898
29.469	590.898
29.464	590.898
29.46	590.822
29.455	590.822
29.451	590.822
29.447	590.822
29.442	590.898
29.438	590.898
29.433	590.898
29.429	590.822
29.425	590.822
29.42	590.746
29.416	590.746
29.412	590.746
29.407	590.822
29.403	590.822
29.398	590.746
29.394	590.67
29.39	590.67
29.385	590.746
29.381	590.822
29.376	590.822
29.372	590.898
29.368	590.822
29.363	590.822
29.359	590.746
29.355	590.67
29.35	590.594
29.346	590.594
29.341	590.594
29.336	590.594
29.332	590.518
29.327	590.594
29.323	590.594
29.319	590.67
29.314	590.67
29.31	590.67
29.306	590.67
29.302	590.67
29.297	590.67
29.293	590.67
29.289	590.67
29.284	590.67
29.279	590.67
29.275	590.67
29.271	590.67
29.267	590.67
29.262	590.594
29.258	590.518
29.253	590.518
29.249	590.518
29.245	590.518
29.24	590.518
29.236	590.442
29.231	590.442
29.227	590.442
29.223	590.442
29.218	590.518
29.214	590.518
29.21	590.518
29.206	590.442
29.201	590.442
29.197	590.442
29.192	590.364
29.188	590.364
29.183	590.442
29.179	590.442
29.175	590.442
29.17	590.442
29.166	590.442
29.161	590.442
29.157	590.442
29.153	590.442
29.148	590.442
29.144	590.442
29.139	590.442
29.135	590.442
29.13	590.442
29.126	590.442
29.122	590.518
29.118	590.518
29.113	590.442
29.109	590.442
29.105	590.442
29.1	590.442
29.096	590.442
29.091	590.442
29.087	590.364
29.082	590.364
29.078	590.442
29.074	590.442
29.069	590.442
29.065	590.442
29.06	590.442
29.056	590.364
29.052	590.364
29.047	590.364
29.043	590.364
29.039	590.288
29.034	590.288
29.03	590.288
29.026	590.288
29.022	590.288
29.017	590.364
29.013	590.364
[truncated: 3,710 more rows]

## Sheet: Fig2b
	B_ꓕ	G(e^2/h)
Temperature		0.5K	1.0K	1.5K	2.0K	3.0K	4.0K	5.0K
	-7.46852	43.6	43.7975	44.0542	44.1117	44.0542	44.2328	44.1635
	-7.46813	43.6	43.7975	44.0485	44.1174	44.0656	44.2328	44.1577
	-7.44951	43.6056	43.7975	44.0542	44.1289	44.0713	44.2328	44.1577
	-7.42895	43.6225	43.8033	44.0599	44.1232	44.0656	44.2269	44.1577
	-7.40916	43.645	43.7975	44.0656	44.1232	44.0656	44.2328	44.1692
	-7.38899	43.6675	43.7975	44.0713	44.1232	44.0656	44.2328	44.1807
	-7.36843	43.6788	43.7919	44.0713	44.1289	44.0656	44.2328	44.1807
	-7.34942	43.6788	43.7919	44.0713	44.1346	44.0599	44.2443	44.1865
	-7.32924	43.6675	43.7862	44.0713	44.1346	44.0599	44.2501	44.1924
	-7.30946	43.6675	43.7806	44.0656	44.1404	44.0599	44.2501	44.1924
	-7.2889	43.6675	43.7862	44.0656	44.1461	44.0656	44.2559	44.1924
	-7.26911	43.6788	43.7919	44.0656	44.1404	44.0656	44.2616	44.1924
	-7.24971	43.6902	43.8033	44.0656	44.1404	44.0713	44.2559	44.1924
	-7.22954	43.7127	43.8203	44.0713	44.1404	44.0829	44.2501	44.1924
	-7.21014	43.741	43.8316	44.0772	44.1404	44.0944	44.2501	44.2039
	-7.18958	43.7579	43.8372	44.0772	44.1404	44.0944	44.2616	44.2039
	-7.16979	43.7579	43.8372	44.0713	44.1461	44.0829	44.2733	44.2039
	-7.1504	43.7579	43.843	44.0772	44.152	44.0829	44.2733	44.2039
	-7.13061	43.7749	43.843	44.0829	44.152	44.1058	44.2733	44.2154
	-7.10966	43.7806	43.8372	44.0772	44.152	44.1117	44.2733	44.2154
	-7.09026	43.7749	43.843	44.0713	44.1577	44.1117	44.2733	44.2154
	-7.06931	43.7749	43.8372	44.0887	44.1577	44.1174	44.2849	44.2211
	-7.05108	43.7693	43.8372	44.0829	44.152	44.1117	44.2849	44.2269
	-7.03091	43.7749	43.8372	44.0887	44.152	44.1117	44.2964	44.2328
	-7.01073	43.7749	43.8487	44.0887	44.152	44.1117	44.2964	44.2328
	-6.99056	43.7693	43.8487	44.0829	44.152	44.1117	44.2964	44.2269
	-6.96961	43.7579	43.8487	44.0944	44.152	44.1117	44.2906	44.2269
	-6.9506	43.7466	43.843	44.0944	44.152	44.1174	44.2906	44.2328
	-6.9312	43.7297	43.8544	44.0944	44.152	44.1232	44.2906	44.2328
	-6.91103	43.7183	43.8544	44.1001	44.152	44.1289	44.2964	44.2328
	-6.89124	43.6958	43.86	44.1001	44.152	44.1232	44.2964	44.2386
	-6.87029	43.6675	43.8544	44.1001	44.1577	44.1346	44.3022	44.2443
	-6.8509	43.6394	43.8544	44.1117	44.1577	44.1289	44.3022	44.2501
	-6.83189	43.6337	43.86	44.1117	44.1692	44.1289	44.3081	44.2501
	-6.81132	43.6337	43.86	44.1117	44.1807	44.1289	44.3139	44.2559
	-6.79154	43.6394	43.8713	44.1117	44.1924	44.1289	44.3139	44.2616
	-6.77059	43.645	43.8713	44.1174	44.1924	44.1346	44.3139	44.2674
	-6.75119	43.6619	43.8713	44.1117	44.1924	44.1404	44.3139	44.2674
	-6.73179	43.6788	43.8713	44.1117	44.1924	44.1461	44.3139	44.2674
	-6.71162	43.6902	43.8772	44.1117	44.1924	44.152	44.3139	44.2733
	-6.69183	43.6902	43.8772	44.1001	44.1924	44.152	44.3139	44.2733
	-6.67011	43.6902	43.8772	44.1058	44.1865	44.1577	44.3197	44.2733
	-6.65187	43.6846	43.8713	44.1117	44.1865	44.1635	44.3139	44.2791
	-6.63209	43.6902	43.8544	44.1117	44.1865	44.1635	44.3139	44.2791
	-6.6123	43.707	43.8372	44.1117	44.1807	44.1692	44.3139	44.2733
	-6.59174	43.7241	43.843	44.1174	44.175	44.175	44.3255	44.2791
	-6.57118	43.7353	43.8487	44.1174	44.1692	44.175	44.3312	44.2791
	-6.55217	43.7579	43.8657	44.1232	44.1635	44.1692	44.3312	44.2849
	-6.53238	43.7579	43.8885	44.1289	44.175	44.1635	44.3255	44.2849
	-6.5126	43.7636	43.9112	44.1289	44.175	44.1635	44.3197	44.3022
	-6.49126	43.7636	43.917	44.1346	44.175	44.1577	44.3312	44.2964
	-6.47186	43.7693	43.917	44.1289	44.1807	44.1692	44.337	44.2849
	-6.4513	43.7749	43.9284	44.1232	44.1865	44.1692	44.3428	44.2849
	-6.43346	43.7919	43.9398	44.1346	44.1924	44.1692	44.337	44.2906
	-6.41289	43.8033	43.957	44.1404	44.1865	44.1692	44.3488	44.3022
	-6.39272	43.8259	43.9684	44.1404	44.1924	44.175	44.3488	44.3022
	-6.37216	43.843	43.9911	44.152	44.2039	44.1807	44.3428	44.3022
	-6.35121	43.8772	43.997	44.152	44.2039	44.1865	44.3428	44.3022
	-6.33259	43.9055	43.997	44.1577	44.2039	44.1865	44.3488	44.3139
	-6.3128	43.8999	43.997	44.1577	44.2154	44.1924	44.3488	44.3139
	-6.29302	43.8713	43.9911	44.152	44.2328	44.1924	44.3488	44.3139
	-6.27207	43.8372	43.9911	44.152	44.2269	44.1924	44.3428	44.3139
	-6.25267	43.809	43.9797	44.1577	44.2269	44.1924	44.3488	44.3139
	-6.23366	43.7975	43.974	44.1635	44.2328	44.1924	44.3546	44.3139
	-6.21387	43.8033	43.9854	44.1692	44.2328	44.1981	44.3546	44.3139
	-6.19331	43.8259	43.9911	44.175	44.2501	44.2096	44.3546	44.3197
	-6.17314	43.843	44.0084	44.1807	44.2559	44.2154	44.3546	44.3139
	-6.15219	43.8544	44.0084	44.1865	44.2501	44.2154	44.3661	44.3197
	-6.13357	43.843	43.997	44.1807	44.2501	44.2096	44.3719	44.3312
	-6.11417	43.8316	43.9911	44.175	44.2443	44.2154	44.3719	44.337
	-6.09361	43.809	43.9797	44.1692	44.2443	44.2154	44.3719	44.337
	-6.07266	43.7975	43.9684	44.1635	44.2443	44.2039	44.3719	44.3312
	-6.05287	43.7749	43.957	44.1635	44.2443	44.2096	44.3777	44.3312
	-6.03386	43.7579	43.9511	44.1635	44.2386	44.2211	44.3835	44.3312
	-6.01446	43.741	43.9398	44.1692	44.2443	44.2269	44.3835	44.3312
	-5.99351	43.741	43.9341	44.175	44.2443	44.2269	44.3835	44.3428
	-5.97412	43.7522	43.9398	44.1807	44.2501	44.2269	44.3835	44.3546
	-5.95355	43.7636	43.957	44.1924	44.2616	44.2328	44.3835	44.3546
	-5.93416	43.7749	43.9684	44.1981	44.2733	44.2328	44.3777	44.3488
	-5.91398	43.8033	43.9911	44.2154	44.2791	44.2386	44.3777	44.3546
	-5.8942	43.8372	44.0141	44.2328	44.2964	44.2443	44.3895	44.3428
	-5.87364	43.8772	44.0371	44.2443	44.3022	44.2386	44.3953	44.3428
	-5.85424	43.9112	44.0599	44.2616	44.3022	44.2328	44.4011	44.3428
	-5.83406	43.9398	44.0713	44.2733	44.3022	44.2328	44.4069	44.3546
	-5.81389	43.957	44.0772	44.2733	44.2964	44.2386	44.4069	44.3603
	-5.79449	43.9627	44.0772	44.2674	44.2964	44.2501	44.4069	44.3603
	-5.77354	43.957	44.0713	44.2559	44.2964	44.2559	44.4011	44.3661
	-5.75453	43.9341	44.0542	44.2443	44.2964	44.2559	44.4011	44.3661
	-5.73397	43.9112	44.0485	44.2386	44.2964	44.2501	44.4011	44.3603
	-5.71535	43.8942	44.0485	44.2328	44.2791	44.2443	44.4011	44.3661
	-5.69479	43.8885	44.0542	44.2211	44.2791	44.2386	44.4011	44.3661
	-5.675	43.8885	44.0485	44.2269	44.2849	44.2386	44.4011	44.3603
	-5.65405	43.8772	44.0428	44.2211	44.2906	44.2443	44.4069	44.3546
	-5.63543	43.8772	44.0428	44.2211	44.2849	44.2386	44.4069	44.3603
	-5.61565	43.8657	44.0485	44.2211	44.2791	44.2328	44.4127	44.3603
	-5.59547	43.8544	44.0428	44.2328	44.2849	44.2328	44.4127	44.3603
	-5.57491	43.8544	44.0428	44.2386	44.2906	44.2443	44.4069	44.3661
	-5.55512	43.8544	44.0428	44.2443	44.2906	44.2559	44.4127	44.3719
	-5.53573	43.843	44.0312	44.2443	44.2964	44.2501	44.4127	44.3719
	-5.51555	43.8372	44.0255	44.2443	44.2964	44.2559	44.4011	44.3777
	-5.49577	43.8259	44.0198	44.2443	44.2964	44.2674	44.4011	44.3835
	-5.47598	43.809	44.0141	44.2501	44.2964	44.2733	44.4127	44.3953
	-5.45426	43.7975	44.0027	44.2501	44.3022	44.2733	44.4127	44.3895
	-5.43563	43.7975	43.997	44.2616	44.3081	44.2674	44.4127	44.3835
	-5.41585	43.7975	43.9911	44.2559	44.3022	44.2733	44.4303	44.3835
	-5.39606	43.7975	43.9854	44.2559	44.3022	44.2733	44.4361	44.3953
	-5.37628	43.7919	43.974	44.2559	44.2964	44.2733	44.4361	44.4069
	-5.3561	43.7975	43.957	44.2616	44.2849	44.2733	44.4361	44.4127
	-5.33632	43.7975	43.9627	44.2559	44.2791	44.2906	44.4361	44.4127
	-5.31576	43.7975	43.9684	44.2559	44.2849	44.2849	44.4361	44.4069
	-5.29675	43.8033	43.9684	44.2443	44.2906	44.2791	44.4361	44.4127
	-5.27657	43.7975	43.974	44.2386	44.3022	44.2791	44.4361	44.4185
	-5.25562	43.7862	43.9911	44.2328	44.3081	44.2791	44.4477	44.4127
	-5.23623	43.7806	43.997	44.2328	44.3139	44.2849	44.4361	44.4127
	-5.21722	43.7806	44.0141	44.2328	44.3197	44.2906	44.4361	44.4127
	-5.19704	43.7749	44.0312	44.2443	44.3139	44.2849	44.4477	44.4185
	-5.17648	43.7749	44.0371	44.2559	44.3255	44.2849	44.4419	44.4185
	-5.15669	43.7862	44.0428	44.2674	44.3312	44.2906	44.4361	44.4185
	-5.13691	43.7975	44.0656	44.2733	44.337	44.2964	44.4361	44.4243
	-5.11751	43.8203	44.0772	44.2733	44.3488	44.3081	44.4477	44.4361
	-5.09734	43.8372	44.0887	44.2906	44.3546	44.3081	44.4594	44.4243
	-5.07639	43.8657	44.0944	44.2964	44.3546	44.3022	44.4652	44.4185
	-5.05699	43.8772	44.1001	44.2964	44.3546	44.3081	44.4712	44.4243
	-5.03798	43.9055	44.1117	44.3022	44.3546	44.3081	44.477	44.4243
	-5.01742	43.9284	44.1289	44.3081	44.3546	44.3139	44.4712	44.4303
	-4.99725	43.9511	44.1461	44.3139	44.3546	44.3197	44.4712	44.4361
	-4.97746	43.9511	44.1404	44.3022	44.3546	44.3197	44.477	44.4361
	-4.95767	43.9511	44.1346	44.3022	44.3661	44.3197	44.4828	44.4419
	-4.93711	43.9341	44.1232	44.3081	44.3719	44.3197	44.4886	44.4536
	-4.91733	43.9227	44.1117	44.3022	44.3719	44.3197	44.4886	44.4594
	-4.89793	43.917	44.1174	44.3022	44.3719	44.3312	44.4886	44.4536
	-4.87776	43.9112	44.1232	44.2906	44.3777	44.337	44.4828	44.4594
	-4.85758	43.9112	44.1346	44.3022	44.3719	44.337	44.477	44.4712
	-4.83702	43.917	44.152	44.3081	44.3777	44.3428	44.4828	44.4712
	-4.8184	43.917	44.152	44.3081	44.3777	44.3488	44.4945	44.4652
	-4.79784	43.9284	44.1577	44.3139	44.3719	44.3488	44.5063	44.477
	-4.77805	43.9398	44.1635	44.3081	44.3719	44.3546	44.5003	44.477
	-4.75826	43.957	44.175	44.3139	44.3719	44.3546	44.5003	44.477
	-4.7377	43.957	44.1807	44.3139	44.3719	44.3546	44.4945	44.477
	-4.71869	43.957	44.1865	44.3255	44.3719	44.3546	44.4886	44.477
	-4.69852	43.957	44.1865	44.3312	44.3835	44.3603	44.4828	44.4886
	-4.67835	43.957	44.1807	44.3312	44.3953	44.3661	44.4828	44.4886
	-4.65817	43.957	44.1692	44.3428	44.3953	44.3661	44.4945	44.477
	-4.63761	43.9627	44.1635	44.3546	44.3895	44.3603	44.5003	44.4712
	-4.61899	43.9797	44.1577	44.3488	44.3777	44.3546	44.5003	44.4652
	-4.59882	43.9854	44.152	44.3428	44.3719	44.3546	44.5003	44.4652
	-4.57903	43.9911	44.1461	44.337	44.3719	44.3546	44.4886	44.4712
	-4.55924	43.9911	44.1404	44.337	44.3835	44.3546	44.4886	44.477
	-4.53868	43.9911	44.1289	44.3312	44.3719	44.3546	44.5003	44.477
	-4.5189	43.9854	44.1174	44.3312	44.3661	44.3546	44.5063	44.477
	-4.4995	43.974	44.1117	44.3255	44.3603	44.3546	44.4945	44.477
	-4.47933	43.9627	44.1117	44.3197	44.3661	44.3603	44.4945	44.4712
	-4.45915	43.9511	44.1117	44.3255	44.3719	44.3603	44.4828	44.4652
	-4.43859	43.9284	44.1058	44.3197	44.3777	44.3546	44.4886	44.4712
	-4.41958	43.9112	44.1058	44.3197	44.3777	44.3546	44.4945	44.477
	-4.39979	43.8885	44.1117	44.3139	44.3777	44.3546	44.4945	44.477
	-4.37962	43.8772	44.1058	44.3197	44.3835	44.3488	44.5003	44.477
	-4.35945	43.86	44.1001	44.3255	44.3835	44.3546	44.5003	44.477
	-4.33927	43.8544	44.0887	44.3255	44.3777	44.3603	44.5003	44.477
	-4.32026	43.8544	44.0829	44.3255	44.3719	44.3603	44.5003	44.4886
	-4.2997	43.8487	44.0829	44.3197	44.3719	44.3603	44.5003	44.4945
	-4.2803	43.8372	44.0713	44.3197	44.3777	44.3603	44.5003	44.5003
	-4.25974	43.8316	44.0656	44.3312	44.3835	44.3546	44.5003	44.5003
	-4.23996	43.809	44.0656	44.337	44.3895	44.3603	44.5121	44.4945
	-4.22017	43.7862	44.0713	44.337	44.3895	44.3603	44.5121	44.5003
	-4.20077	43.7693	44.0713	44.337	44.3953	44.3661	44.5121	44.5063
	-4.1806	43.7693	44.0829	44.337	44.3953	44.3661	44.5238	44.5121
	-4.16043	43.7693	44.1001	44.3428	44.4011	44.3777	44.5238	44.5063
	-4.13948	43.7749	44.1117	44.3546	44.4011	44.3895	44.518	44.5003
	-4.12047	43.7636	44.1117	44.3488	44.4127	44.3953	44.5121	44.5063
	-4.10107	43.7636	44.1174	44.3488	44.4185	44.3953	44.5121	44.5063
	-4.08051	43.7693	44.1232	44.3546	44.4127	44.3953	44.5238	44.5121
	-4.06072	43.7749	44.1289	44.3546	44.4069	44.3953	44.5296	44.5121
	-4.04055	43.7919	44.1404	44.3603	44.4069	44.3953	44.5238	44.5121
	-4.02154	43.8146	44.152	44.3603	44.4185	44.4011	44.5238	44.5063
	-4.00098	43.8372	44.152	44.3546	44.4243	44.3953	44.5238	44.5121
	-3.98119	43.86	44.152	44.3546	44.4185	44.3953	44.518	44.5121
	-3.96063	43.8772	44.1577	44.3488	44.4185	44.3895	44.5238	44.5121
	-3.94084	43.8772	44.152	44.337	44.4011	44.3895	44.5355	44.5121
	-3.92106	43.8942	44.1461	44.337	44.3953	44.3953	44.5355	44.518
	-3.90166	43.8999	44.1404	44.337	44.3895	44.4011	44.5296	44.5121
	-3.88149	43.8942	44.1404	44.3312	44.3895	44.4069	44.5355	44.518
	-3.86209	43.8942	44.1461	44.337	44.3895	44.4127	44.5355	44.5296
	-3.8423	43.917	44.152	44.3428	44.3953	44.4127	44.5355	44.5296
	-3.82174	43.9511	44.1692	44.3488	44.3953	44.4127	44.5413	44.5355
	-3.80234	43.9797	44.1865	44.3428	44.4069	44.4185	44.5532	44.5296
	-3.78256	44.0027	44.2096	44.3546	44.4243	44.4185	44.5532	44.5296
	-3.76238	44.0255	44.2269	44.3661	44.4303	44.4243	44.5413	44.5238
	-3.74143	44.0485	44.2328	44.3777	44.4303	44.4243	44.5413	44.5238
	-3.72204	44.0713	44.2328	44.3777	44.4361	44.4185	44.5473	44.5296
	-3.70225	44.0887	44.2328	44.3895	44.4361	44.4361	44.5473	44.5296
	-3.68208	44.0944	44.2328	44.4011	44.4361	44.4361	44.5413	44.5355
	-3.66229	44.0887	44.2328	44.4011	44.4361	44.4361	44.5473	44.5355
	-3.64212	44.0772	44.2328	44.3953	44.4361	44.4361	44.5473	44.5355
	-3.62233	44.0713	44.2328	44.3953	44.4303	44.4243	44.5413	44.5355
	-3.60255	44.0599	44.2328	44.3953	44.4303	44.4185	44.5355	44.5413
	-3.58237	44.0371	44.2154	44.3835	44.4185	44.4185	44.5296	44.5355
	-3.5622	44.0312	44.1981	44.3719	44.4127	44.4127	44.5238	44.5296
	-3.5428	44.0027	44.1924	44.3546	44.4011	44.4011	44.5238	44.5296
	-3.52185	43.9854	44.1924	44.337	44.3953	44.3953	44.5238	44.5238
	-3.50284	43.9684	44.1924	44.3197	44.3895	44.3953	44.518	44.5296
	-3.48344	43.9627	44.1807	44.3139	44.3835	44.3895	44.5238	44.5413
	-3.46288	43.9797	44.175	44.3197	44.3835	44.3835	44.5238	44.5413
	-3.44348	44.0027	44.1807	44.3255	44.3835	44.3895	44.5238	44.5413
	-3.42331	44.0255	44.1924	44.3312	44.3953	44.3953	44.5238	44.5413
	-3.40353	44.0371	44.2039	44.3255	44.4011	44.3953	44.518	44.5296
	-3.38374	44.0485	44.2096	44.3197	44.4127	44.3953	44.5296	44.5355
	-3.36395	44.0485	44.2211	44.3255	44.4069	44.4011	44.5238	44.5473
	-3.34339	44.0542	44.2328	44.337	44.4069	44.4069	44.5296	44.5532
	-3.32361	44.0656	44.2386	44.3488	44.4127	44.4069	44.5296	44.5532
	-3.30382	44.0713	44.2559	44.3546	44.4303	44.4069	44.5413	44.5532
	-3.28365	44.0713	44.2674	44.3719	44.4361	44.4069	44.5413	44.5532
	-3.26425	44.0713	44.2733	44.3719	44.4243	44.4127	44.5413	44.5648
	-3.24408	44.0887	44.2849	44.3719	44.4303	44.4069	44.5532	44.559
	-3.2239	44.0944	44.2849	44.3777	44.4361	44.4127	44.559	44.5532
	-3.20489	44.0887	44.2849	44.3835	44.4303	44.4185	44.5532	44.5473
	-3.18433	44.1058	44.2849	44.3835	44.4303	44.4185	44.5473	44.5473
	-3.16416	44.1117	44.2964	44.3895	44.4303	44.4361	44.5473	44.5473
	-3.14398	44.1232	44.2964	44.3953	44.4361	44.4419	44.5532	44.559
	-3.12342	44.1404	44.2964	44.3953	44.4243	44.4419	44.5532	44.5707
	-3.10441	44.1577	44.2849	44.3895	44.4243	44.4361	44.5532	44.5707
	-3.0854	44.1577	44.2733	44.3777	44.4243	44.4361	44.5473	44.5648
	-3.06484	44.1461	44.2616	44.3719	44.4185	44.4361	44.5473	44.5648
	-3.04506	44.1346	44.2559	44.3777	44.4243	44.4361	44.5473	44.5707
	-3.02449	44.1289	44.2559	44.3777	44.4303	44.4419	44.5413	44.5707
	-3.00587	44.1117	44.2559	44.3777	44.4303	44.4361	44.5532	44.5707
	-2.98492	44.0944	44.2559	44.3895	44.4361	44.4361	44.559	44.5648
	-2.96514	44.0944	44.2616	44.3953	44.4361	44.4477	44.5765	44.5707
	-2.94535	44.0887	44.2616	44.4069	44.4361	44.4477	44.5765	44.5824
	-2.92479	44.0944	44.2616	44.4069	44.4477	44.4536	44.5648	44.5765
	-2.90539	44.1001	44.2616	44.4185	44.4594	44.4652	44.559	44.5765
	-2.88599	44.1001	44.2733	44.4243	44.4712	44.4652	44.559	44.5824
	-2.86582	44.1117	44.2849	44.4303	44.4712	44.4594	44.5648	44.5765
	-2.84603	44.1117	44.2849	44.4361	44.477	44.4594	44.5824	44.5707
	-2.82625	44.1174	44.2791	44.4361	44.4828	44.4594	44.5884	44.5824
	-2.80646	44.1174	44.2733	44.4303	44.4828	44.4652	44.5824	44.5824
	-2.7859	44.1117	44.2733	44.4303	44.4712	44.4652	44.5824	44.5824
	-2.76612	44.1001	44.2674	44.4243	44.4536	44.4712	44.5884	44.5824
	-2.74594	44.0944	44.2616	44.4185	44.4477	44.4712	44.5884	44.5884
	-2.72616	44.0944	44.2559	44.4011	44.4361	44.477	44.5884	44.5943
	-2.70637	44.1058	44.2559	44.3895	44.4243	44.4712	44.5824	44.5943
	-2.68658	44.1001	44.2443	44.3835	44.4185	44.4712	44.5765	44.5943
	-2.6668	44.1058	44.2328	44.3777	44.4127	44.477	44.5707	44.5884
	-2.64663	44.1117	44.2328	44.3661	44.4127	44.4712	44.5648	44.5824
	-2.62723	44.1174	44.2211	44.3661	44.4127	44.4712	44.5648	44.5765
	-2.60705	44.1289	44.2211	44.3661	44.4127	44.477	44.5648	44.5707
	-2.58727	44.1346	44.2328	44.3603	44.4127	44.4712	44.5707	44.5824
	-2.56709	44.1346	44.2501	44.3661	44.4011	44.4652	44.5707	44.5824
	-2.54731	44.1404	44.2733	44.3719	44.4011	44.4594	44.559	44.5824
	-2.52713	44.1461	44.2849	44.3719	44.4069	44.4536	44.559	44.5765
	-2.50735	44.152	44.2964	44.3719	44.4069	44.4536	44.5707	44.5765
	-2.48679	44.1692	44.3081	44.3719	44.4185	44.4594	44.5707	44.5884
	-2.46778	44.1924	44.3139	44.3661	44.4185	44.4594	44.5707	44.5824
	-2.4476	44.2328	44.3139	44.3546	44.4243	44.4652	44.5765	44.5765
	-2.42743	44.2674	44.3139	44.3603	44.4243	44.4712	44.5824	44.5765
	-2.40726	44.2733	44.3139	44.3719	44.4185	44.4652	44.5765	44.5707
	-2.38747	44.2616	44.2906	44.3835	44.4185	44.4712	44.5765	44.5707
	-2.36807	44.2328	44.2733	44.3661	44.4069	44.4712	44.5824	44.5765
	-2.34751	44.2039	44.2616	44.3603	44.4069	44.4712	44.5765	44.5765
	-2.32734	44.1577	44.2443	44.3719	44.4069	44.4652	44.5707	44.5824
	-2.30794	44.1232	44.2154	44.3603	44.4011	44.4594	44.559	44.5707
	-2.28854	44.1117	44.1981	44.3546	44.4011	44.4594	44.5707	44.5707
	-2.26837	44.1117	44.1981	44.3488	44.4011	44.4652	44.5707	44.5707
	-2.24858	44.0944	44.1981	44.3428	44.3953	44.4712	44.5648	44.5765
	-2.22841	44.0713	44.1981	44.337	44.3953	44.4652	44.5765	44.5824
	-2.20785	44.0428	44.2039	44.3488	44.3953	44.4594	44.5765	44.5765
	-2.18845	44.0198	44.2039	44.3546	44.3895	44.4594	44.5765	44.5765
	-2.16828	44.0027	44.2096	44.337	44.3953	44.4712	44.5765	44.5824
	-2.14849	44.0027	44.2154	44.337	44.4011	44.477	44.5707	44.5884
	-2.12832	44.0027	44.2211	44.3488	44.4011	44.477	44.5765	44.5943
	-2.10814	44.0027	44.2269	44.3603	44.4127	44.477	44.5765	44.5943
	-2.08875	44.0255	44.2328	44.3719	44.4243	44.477	44.5765	44.5943
	-2.06896	44.0428	44.2328	44.3603	44.4303	44.477	44.5884	44.5943
	-2.04917	44.0599	44.2328	44.3603	44.4361	44.4828	44.5943	44.5943
	-2.029	44.0713	44.2328	44.3719	44.4361	44.4828	44.5943	44.5943
	-2.00883	44.0713	44.2328	44.3719	44.4361	44.4945	44.5943	44.606
	-1.98904	44.0713	44.2386	44.3835	44.4419	44.5003	44.5943	44.606
	-1.96926	44.0542	44.2386	44.3895	44.4536	44.4945	44.5943	44.606
	-1.94947	44.0428	44.2443	44.3953	44.4536	44.5003	44.5943	44.6118
	-1.92968	44.0599	44.2501	44.4011	44.4594	44.5121	44.6001	44.6177
	-1.90951	44.0829	44.2501	44.4069	44.4652	44.5121	44.6118	44.6177
	-1.88934	44.1117	44.2559	44.4243	44.4712	44.5238	44.606	44.6118
	-1.86994	44.152	44.2616	44.4243	44.477	44.5238	44.6177	44.6235
	-1.84938	44.1807	44.2674	44.4303	44.477	44.518	44.6235	44.6235
	-1.82998	44.1981	44.2733	44.4361	44.477	44.518	44.6235	44.6296
	-1.80981	44.2269	44.2791	44.4361	44.477	44.5296	44.6235	44.6296
	-1.78963	44.2328	44.2906	44.4361	44.4828	44.5355	44.6296	44.6235
	-1.77062	44.2211	44.2849	44.4303	44.4945	44.5355	44.6296	44.6354
	-1.75045	44.1981	44.2733	44.4303	44.4886	44.5355	44.6235	44.6354
	-1.73028	44.1865	44.2733	44.4303	44.4712	44.5413	44.6354	44.6354
	-1.7101	44.175	44.2791	44.4243	44.4652	44.5413	44.6296	44.6354
	-1.69032	44.1692	44.2733	44.4185	44.4652	44.5413	44.6235	44.6413
	-1.67092	44.152	44.2733	44.4127	44.4594	44.5355	44.6235	44.6354
	-1.65074	44.152	44.2849	44.4011	44.4594	44.5296	44.6235	44.6354
	-1.63135	44.175	44.2964	44.3953	44.4594	44.5296	44.6235	44.6413
	-1.61078	44.1924	44.3081	44.3953	44.4594	44.5355	44.6177	44.6413
	-1.59139	44.1981	44.3081	44.3953	44.4594	44.5355	44.6235	44.6472
	-1.57121	44.2039	44.3081	44.3953	44.4652	44.5473	44.6354	44.653
	-1.55143	44.2039	44.3081	44.4069	44.4712	44.5473	44.6296	44.653
	-1.53203	44.2039	44.3139	44.4069	44.4712	44.5473	44.6235	44.6472
	-1.51108	44.2096	44.3197	44.4127	44.477	44.5473	44.6235	44.6472
	-1.49129	44.1981	44.3197	44.4127	44.477	44.5473	44.6296	44.6354
	-1.47151	44.1924	44.3255	44.4011	44.477	44.5473	44.6296	44.6413
	-1.45211	44.1981	44.3312	44.4127	44.477	44.5473	44.6354	44.6413
	-1.43233	44.2039	44.3312	44.4243	44.4828	44.5532	44.6296	44.6472
	-1.41138	44.2039	44.3255	44.4243	44.4945	44.5532	44.6235	44.653
	-1.39198	44.2039	44.3197	44.4361	44.4886	44.5532	44.6296	44.653
	-1.37219	44.2154	44.3139	44.4361	44.4886	44.5532	44.6354	44.6472
	-1.35241	44.2328	44.3197	44.4361	44.4828	44.5413	44.6296	44.653
	-1.33223	44.2269	44.3139	44.4419	44.4828	44.5413	44.6296	44.653
	-1.31206	44.2328	44.3197	44.4419	44.477	44.5473	44.6296	44.653
	-1.29189	44.2328	44.3139	44.4361	44.4828	44.5532	44.6235	44.653
	-1.27249	44.2269	44.3081	44.4303	44.477	44.5532	44.6177	44.6472
	-1.25231	44.2154	44.3022	44.4185	44.477	44.5532	44.6118	44.6589
	-1.23292	44.1981	44.2964	44.4127	44.477	44.5473	44.6177	44.6648
	-1.21197	44.1981	44.2964	44.4127	44.4652	44.5473	44.6235	44.6589
	-1.19218	44.2096	44.2964	44.4127	44.4652	44.5532	44.6177	44.653
	-1.17317	44.2211	44.3022	44.4127	44.4652	44.5532	44.6296	44.6472
	-1.15339	44.2154	44.3081	44.4243	44.4652	44.5532	44.6235	44.6413
	-1.13321	44.2154	44.3081	44.4243	44.4712	44.5532	44.6235	44.653
	-1.11226	44.2211	44.2964	44.4361	44.4712	44.5532	44.6354	44.6589
	-1.09325	44.2211	44.2906	44.4477	44.4712	44.5532	44.6354	44.6589
	-1.07308	44.2154	44.2964	44.4477	44.4712	44.5473	44.6354	44.6589
	-1.05329	44.2096	44.2964	44.4361	44.4652	44.5355	44.6235	44.6648
	-1.03428	44.1924	44.2964	44.4361	44.4652	44.5355	44.6235	44.6767
	-1.01256	44.175	44.2964	44.4303	44.4594	44.5296	44.6177	44.6648
	-0.99316	44.152	44.2849	44.4243	44.4536	44.5296	44.6177	44.6589
	-0.97454	44.1174	44.2733	44.4185	44.4536	44.5296	44.6296	44.6589
	-0.95436	44.0887	44.2559	44.4127	44.4536	44.5355	44.6354	44.6589
	-0.93419	44.0713	44.2443	44.4011	44.4594	44.5355	44.6354	44.6648
	-0.91363	44.0656	44.2328	44.3953	44.4712	44.5355	44.6354	44.6708
	-0.89346	44.0656	44.2328	44.3953	44.4712	44.5238	44.6354	44.6708
	-0.87445	44.0772	44.2328	44.3835	44.4594	44.5238	44.6354	44.6708
	-0.85544	44.1001	44.2328	44.3895	44.4594	44.5296	44.6235	44.6767
	-0.83526	44.1174	44.2328	44.3953	44.4536	44.5355	44.6177	44.6708
	-0.81315	44.1461	44.2328	44.4011	44.4477	44.5296	44.6177	44.6648
	-0.79375	44.1635	44.2328	44.3953	44.4477	44.518	44.6177	44.6708
	-0.77474	44.175	44.2386	44.4127	44.4419	44.518	44.6177	44.6767
	-0.75496	44.1807	44.2328	44.4185	44.4419	44.5296	44.6235	44.6767
	-0.73556	44.1924	44.2386	44.4127	44.4419	44.5355	44.6235	44.6767
	-0.71422	44.2039	44.2501	44.4127	44.4419	44.5296	44.6354	44.6767
	-0.69521	44.2328	44.2559	44.4127	44.4477	44.5238	44.6354	44.6767
	-0.67504	44.2386	44.2559	44.4185	44.4477	44.5355	44.6354	44.6767
	-0.65525	44.2328	44.2674	44.4243	44.4477	44.5413	44.6354	44.6767
	-0.63624	44.2211	44.2733	44.4243	44.4536	44.5473	44.6354	44.6767
	-0.61529	44.1981	44.2733	44.4127	44.4594	44.5473	44.6413	44.6708
	-0.59512	44.1865	44.2791	44.4185	44.4712	44.5413	44.6413	44.6708
	-0.57611	44.1692	44.2906	44.4303	44.477	44.5355	44.6413	44.6708
	-0.55632	44.1692	44.3022	44.4361	44.4886	44.5355	44.6354	44.6767
	-0.53692	44.1807	44.3139	44.4361	44.4945	44.5473	44.6354	44.6767
	-0.51675	44.1924	44.3197	44.4419	44.4945	44.5532	44.6354	44.6767
	-0.49541	44.2096	44.3197	44.4477	44.5003	44.559	44.6354	44.6767
	-0.47602	44.2269	44.337	44.4419	44.5063	44.5532	44.6472	44.6884
	-0.45662	44.2328	44.3488	44.4419	44.5063	44.5532	44.653	44.6943
	-0.43722	44.2328	44.3546	44.4477	44.5063	44.559	44.653	44.7002
	-0.41666	44.2269	44.3546	44.4361	44.5121	44.5648	44.653	44.7062
	-0.3961	44.2154	44.3488	44.4419	44.5121	44.5707	44.6589	44.7062
	-0.3767	44.2154	44.3546	44.4477	44.5121	44.5648	44.6648	44.718
	-0.35769	44.2269	44.3661	44.4477	44.5238	44.5765	44.6708	44.718
	-0.3379	44.2328	44.3895	44.4477	44.5355	44.5884	44.6767	44.718
	-0.31657	44.2443	44.4011	44.4594	44.5532	44.5884	44.6767	44.718
	-0.29717	44.2616	44.4243	44.477	44.559	44.5884	44.6767	44.7239
	-0.27738	44.2733	44.4361	44.4886	44.559	44.5943	44.6826	44.7239
	-0.25799	44.2849	44.4361	44.4945	44.559	44.5943	44.6826	44.7298
	-0.2382	44.3022	44.4361	44.4945	44.5532	44.6001	44.6884	44.7357
	-0.21647	44.3139	44.4361	44.4945	44.5532	44.6001	44.7002	44.7476
	-0.19708	44.3312	44.4477	44.5003	44.559	44.606	44.7062	44.7594
	-0.1769	44.337	44.4652	44.5063	44.5707	44.6177	44.7002	44.7594
	-0.15828	44.3488	44.4652	44.518	44.5824	44.6296	44.7002	44.7476
	-0.13927	44.3603	44.477	44.5238	44.5884	44.6296	44.7002	44.7476
	-0.11716	44.3777	44.4945	44.5355	44.5943	44.6354	44.7121	44.7535
	-0.09776	44.4011	44.5121	44.5473	44.6001	44.6472	44.718	44.7653
	-0.07914	44.4419	44.5413	44.5648	44.6235	44.6708	44.7239	44.7771
	-0.05896	44.4886	44.5765	44.5943	44.6354	44.6767	44.7357	44.7771
	-0.03879	44.5355	44.606	44.6235	44.6648	44.6943	44.7416	44.7891
	0	44.6589	44.6589	44.6472	44.6826	44.7239	44.7416	44.795
	0	44.6943	44.6943	44.6884	44.718	44.7357	44.7535	44.8009
	0.0159	44.7062	44.7002	44.7062	44.7298	44.7298	44.7594	44.8009
	0.03569	44.6767	44.6826	44.7062	44.7357	44.7239	44.7594	44.8009
	0.05935	44.6235	44.653	44.7002	44.718	44.718	44.7594	44.8009
	0.07836	44.5707	44.6118	44.6767	44.6884	44.7002	44.7535	44.8009
	0.09854	44.5121	44.5648	44.6413	44.6589	44.6943	44.7416	44.795
	0.11716	44.4712	44.5238	44.6001	44.6354	44.6826	44.7357	44.795
	0.14005	44.4303	44.4945	44.5707	44.6118	44.6767	44.7298	44.795
	0.15867	44.3777	44.4712	44.5532	44.6001	44.653	44.718	44.783
	0.17807	44.3312	44.4477	44.5296	44.5943	44.6413	44.718	44.783
	0.19785	44.2964	44.4243	44.5121	44.5707	44.6413	44.7239	44.783
	0.21725	44.2791	44.4127	44.5003	44.559	44.6472	44.718	44.7712
	0.23898	44.2674	44.4069	44.4828	44.5532	44.6413	44.7002	44.7594
	0.25876	44.2559	44.4011	44.4652	44.5532	44.6296	44.6943	44.7594
	0.27816	44.2559	44.4069	44.4594	44.5532	44.6235	44.6884	44.7594
	0.29756	44.2616	44.4127	44.4594	44.5473	44.606	44.6826	44.7535
	0.31657	44.2616	44.4069	44.4594	44.5532	44.606	44.6708	44.7476
	0.3379	44.2616	44.4127	44.4477	44.5532	44.6001	44.6648	44.7535
	0.35769	44.2616	44.4127	44.4419	44.5532	44.5943	44.6648	44.7476
	0.37709	44.2443	44.4243	44.4361	44.5413	44.6001	44.6589	44.7416
	0.3961	44.2328	44.4361	44.4185	44.5296	44.606	44.653	44.7357
	0.41627	44.2154	44.4303	44.4069	44.518	44.606	44.6413	44.7357
	0.43761	44.2039	44.4127	44.4011	44.5121	44.6001	44.6413	44.7357
	0.45739	44.2039	44.3953	44.3953	44.5003	44.5884	44.6354	44.7357
	0.47679	44.2269	44.3777	44.3953	44.4945	44.5765	44.6413	44.7357
	0.49619	44.2269	44.3661	44.3953	44.4945	44.5648	44.6354	44.7239
	0.51598	44.2211	44.3546	44.3895	44.4886	44.5648	44.6354	44.718
	0.5377	44.2096	44.3546	44.3895	44.477	44.5707	44.6296	44.718
	0.5571	44.1924	44.337	44.3895	44.477	44.5765	44.6296	44.718
	0.57611	44.1807	44.3139	44.3777	44.4712	44.5765	44.6296	44.718
	0.59589	44.175	44.3022	44.3719	44.4594	44.5648	44.6354	44.718
	0.61529	44.1577	44.3081	44.3546	44.4477	44.5707	44.6235	44.718
	0.63779	44.1577	44.3139	44.3488	44.4477	44.5707	44.6001	44.718
	0.65642	44.152	44.3081	44.3428	44.4536	44.5648	44.606	44.7121
	0.67581	44.1577	44.3081	44.3428	44.4477	44.559	44.6118	44.7062
	0.6956	44.1692	44.3022	44.3488	44.4361	44.5532	44.6001	44.7002
	0.715	44.1865	44.2849	44.3428	44.4361	44.5532	44.606	44.7002
	0.73556	44.2039	44.2849	44.3428	44.4419	44.5532	44.6118	44.6943
	0.75612	44.2154	44.2849	44.337	44.4361	44.5532	44.606	44.6884
	0.77513	44.1924	44.2849	44.337	44.4243	44.5473	44.606	44.6884
	0.79453	44.1807	44.2791	44.3428	44.4127	44.5413	44.6118	44.6943
	0.81431	44.175	44.2733	44.3428	44.4069	44.5355	44.6118	44.7002
	0.83681	44.1635	44.2733	44.3428	44.4127	44.5413	44.6118	44.7002
	0.85544	44.1807	44.2674	44.3488	44.4127	44.5355	44.6001	44.7002
	0.876	44.1807	44.2616	44.3428	44.4243	44.5413	44.5943	44.6943
	0.89423	44.1692	44.2559	44.3197	44.4243	44.5413	44.5943	44.6884
	0.91402	44.1461	44.2559	44.3139	44.4185	44.5413	44.6001	44.7002
	0.93497	44.1117	44.2559	44.3139	44.4127	44.5355	44.6001	44.6884
	0.95436	44.0599	44.2559	44.3139	44.4185	44.5355	44.5943	44.6884
	0.97454	44.0312	44.2559	44.3081	44.4243	44.5473	44.5943	44.6826
	0.99471	44.0198	44.2559	44.3139	44.4303	44.5648	44.5943	44.6884
	1.01372	44.0141	44.2616	44.3139	44.4303	44.559	44.5943	44.6884
	1.0339	44.0312	44.2733	44.3255	44.4361	44.5532	44.6001	44.6884
	1.05368	44.0428	44.2733	44.3312	44.4361	44.5473	44.6118	44.7002
	1.07424	44.0656	44.2791	44.3488	44.4419	44.5473	44.6118	44.7062
	1.09325	44.0829	44.2906	44.3546	44.4477	44.5473	44.6118	44.7121
	1.11265	44.1001	44.2906	44.3603	44.4594	44.5532	44.606	44.6943
	1.1336	44.1117	44.2849	44.3603	44.4652	44.559	44.606	44.6884
	1.15377	44.1289	44.2616	44.3661	44.4536	44.5532	44.6118	44.6826
	1.17395	44.1404	44.2616	44.3661	44.4419	44.5473	44.6177	44.6884
	1.19373	44.1577	44.2616	44.3546	44.4419	44.5473	44.6177	44.6943
	1.21274	44.1577	44.2501	44.3546	44.4361	44.5532	44.6235	44.6943
	1.23369	44.1461	44.2443	44.3546	44.4361	44.5532	44.6177	44.6826
	1.25387	44.1117	44.2386	44.3546	44.4361	44.5532	44.6118	44.6826
	1.27326	44.0887	44.2443	44.3428	44.4303	44.5413	44.606	44.6884
	1.29266	44.0829	44.2501	44.337	44.4303	44.5413	44.5943	44.6943
	1.31206	44.1001	44.2559	44.3312	44.4361	44.5532	44.5943	44.6943
	1.33262	44.1174	44.2733	44.3428	44.4361	44.5532	44.5943	44.6943
	1.35318	44.1461	44.2674	44.3546	44.4361	44.5473	44.5943	44.6943
	1.37258	44.152	44.2559	44.3603	44.4477	44.5473	44.5943	44.6943
	1.39314	44.1577	44.2559	44.3546	44.4536	44.5532	44.5943	44.6943
	1.41254	44.1635	44.2616	44.3546	44.4536	44.5648	44.606	44.6826
	1.43271	44.1692	44.2733	44.3661	44.4477	44.559	44.6118	44.6884
	1.45211	44.175	44.2674	44.3719	44.4536	44.559	44.606	44.6943
	1.47267	44.175	44.2674	44.3777	44.4477	44.5765	44.6001	44.6943
	1.49168	44.1635	44.2674	44.3777	44.4536	44.5765	44.606	44.6943
	1.51108	44.1577	44.2674	44.3661	44.4594	44.5648	44.606	44.6943
	1.53203	44.1577	44.2616	44.3546	44.4477	44.5648	44.606	44.6943
	1.55182	44.175	44.2616	44.3488	44.4419	44.5707	44.6001	44.6943
	1.57199	44.1807	44.2559	44.3546	44.4419	44.5648	44.6001	44.7002
	1.59139	44.175	44.2559	44.3546	44.4419	44.5532	44.5943	44.6884
	1.61156	44.1577	44.2501	44.3719	44.4477	44.5532	44.5884	44.6826
	1.63212	44.1289	44.2443	44.3719	44.4477	44.5532	44.5884	44.6943
	1.65191	44.1117	44.2443	44.3546	44.4419	44.5532	44.5884	44.6943
	1.67169	44.0944	44.2386	44.3546	44.4361	44.5473	44.5884	44.6884
	1.69109	44.0887	44.2328	44.3546	44.4243	44.5473	44.5884	44.6884
	1.71049	44.0829	44.2328	44.3488	44.4303	44.5532	44.5943	44.6884
	1.73144	44.0829	44.2328	44.3777	44.4243	44.5648	44.5943	44.6943
	1.75045	44.0829	44.2328	44.3777	44.4243	44.5648	44.5943	44.6826
	1.7714	44.0887	44.2328	44.3546	44.4243	44.5648	44.5824	44.6767
	1.78963	44.1058	44.2328	44.3546	44.4243	44.559	44.5824	44.6767
	1.80981	44.1232	44.2443	44.3661	44.4185	44.559	44.5765	44.6767
	1.83114	44.1346	44.2559	44.3661	44.4243	44.5532	44.5765	44.6767
	1.85132	44.1577	44.2733	44.3661	44.4243	44.5532	44.5824	44.6767
	1.86994	44.175	44.2791	44.3661	44.4243	44.5532	44.5765	44.6767
	1.8905	44.1865	44.2733	44.3603	44.4185	44.5532	44.5707	44.6767
	1.9099	44.1865	44.2791	44.3546	44.4185	44.5473	44.5707	44.6708
	1.93046	44.1692	44.2849	44.3428	44.4127	44.5473	44.5648	44.6767
	1.95025	44.1577	44.2791	44.337	44.4069	44.5473	44.5532	44.6767
	1.97042	44.152	44.2733	44.337	44.4011	44.5473	44.5532	44.6708
	1.98982	44.152	44.2674	44.3255	44.3953	44.5413	44.5532	44.6648
	2.00999	44.1461	44.2674	44.3139	44.3835	44.5355	44.5532	44.6648
	2.02978	44.1346	44.2674	44.3081	44.3835	44.5238	44.5532	44.6589
	2.04995	44.1461	44.2733	44.3022	44.3835	44.5238	44.5473	44.653
	2.06974	44.152	44.2733	44.2849	44.3777	44.5238	44.5413	44.6648
	2.08952	44.152	44.2559	44.2733	44.3719	44.518	44.5355	44.6589
	2.1097	44.1577	44.2443	44.2791	44.3661	44.5121	44.5296	44.6472
	2.12909	44.1404	44.2443	44.2733	44.3603	44.5121	44.518	44.6413
	2.14965	44.1117	44.2269	44.2791	44.3546	44.5063	44.5121	44.6472
	2.16905	44.0829	44.2154	44.2733	44.3546	44.5063	44.518	44.6472
	2.18923	44.0599	44.2154	44.2616	44.3603	44.5063	44.518	44.6472
	2.20824	44.0371	44.2039	44.2616	44.3603	44.5063	44.5121	44.6413
	2.22919	44.0198	44.1981	44.2616	44.3546	44.5003	44.5003	44.6413
	2.24897	44.0084	44.1924	44.2674	44.3546	44.4886	44.4886	44.6472
	2.26914	44.0027	44.1924	44.2674	44.3546	44.4828	44.477	44.653
	2.28893	44.0084	44.1924	44.2616	44.3546	44.4828	44.4828	44.6472
	2.30872	44.0141	44.1924	44.2559	44.3428	44.4945	44.5003	44.6354
	2.32889	44.0371	44.1924	44.2501	44.337	44.5003	44.5063	44.6354
	2.34868	44.0713	44.1924	44.2559	44.337	44.4945	44.5121	44.6354
	2.36846	44.0944	44.1981	44.2559	44.3428	44.5003	44.518	44.6354
	2.38863	44.1232	44.2096	44.2616	44.3546	44.4945	44.518	44.6354
	2.40803	44.152	44.2269	44.2733	44.3546	44.4945	44.5238	44.6413
	2.42782	44.1635	44.2386	44.2849	44.3661	44.4945	44.5238	44.6354
	2.44838	44.1865	44.2559	44.2849	44.3719	44.4945	44.5238	44.6354
	2.46855	44.1981	44.2616	44.2906	44.3777	44.4886	44.5296	44.6413
	2.48795	44.1981	44.2733	44.2906	44.3777	44.4828	44.5355	44.6354
	2.50813	44.1924	44.2791	44.2791	44.3719	44.4886	44.5413	44.6296
	2.52752	44.1807	44.2733	44.2733	44.3603	44.4886	44.5355	44.6296
	2.54808	44.1577	44.2733	44.2674	44.3603	44.4828	44.5355	44.6296
	2.56748	44.1404	44.2733	44.2674	44.3661	44.4886	44.5413	44.6354
	2.58766	44.1289	44.2616	44.2733	44.3603	44.5003	44.5355	44.6472
	2.60783	44.1346	44.2443	44.2733	44.3603	44.5003	44.5413	44.6413
	2.62723	44.1404	44.2328	44.2733	44.3546	44.5063	44.5413	44.6354
	2.6474	44.152	44.2154	44.2733	44.3546	44.5003	44.5413	44.6354
	2.66719	44.152	44.2096	44.2674	44.3546	44.5003	44.5473	44.6354
	2.68736	44.152	44.2039	44.2674	44.3546	44.5003	44.5532	44.6413
	2.70715	44.1635	44.2154	44.2559	44.3428	44.5063	44.5532	44.6354
	2.72693	44.175	44.2211	44.2674	44.3488	44.5063	44.5473	44.6354
	2.74672	44.1865	44.2269	44.2733	44.3546	44.5063	44.5413	44.6413
	2.7665	44.1924	44.2328	44.2674	44.3603	44.5063	44.5473	44.6354
	2.78706	44.1924	44.2559	44.2674	44.3719	44.5121	44.5532	44.6354
	2.80685	44.1924	44.2733	44.2733	44.3777	44.518	44.559	44.6354
	2.82664	44.2039	44.2849	44.2733	44.3719	44.518	44.5532	44.6354
	2.84759	44.2211	44.3022	44.2849	44.3777	44.5238	44.5532	44.6413
	2.86698	44.2443	44.3139	44.2906	44.3835	44.5296	44.5473	44.6472
	2.88638	44.2559	44.3197	44.2906	44.3835	44.5355	44.5532	44.6413
	2.90578	44.2674	44.3255	44.3022	44.3777	44.5238	44.5473	44.6472
	2.92556	44.2559	44.3255	44.3022	44.3777	44.518	44.5473	44.6413
	2.94613	44.2269	44.3139	44.2906	44.3719	44.5063	44.5413	44.6354
	2.96552	44.1924	44.3081	44.2906	44.3719	44.5003	44.5413	44.6354
	2.98609	44.1692	44.2906	44.2849	44.3777	44.5121	44.5355	44.6354
	3.00626	44.1461	44.2791	44.2791	44.3835	44.5121	44.5355	44.6413
	3.02488	44.1404	44.2733	44.2733	44.3835	44.4945	44.5413	44.6354
	3.04583	44.1404	44.2733	44.2733	44.3777	44.4945	44.5413	44.6235
	3.06562	44.1289	44.2733	44.2674	44.3719	44.5003	44.5355	44.6235
	3.08501	44.1289	44.2733	44.2674	44.3661	44.4945	44.5296	44.6235
	3.10596	44.1461	44.2791	44.2616	44.3661	44.4886	44.518	44.6235
	3.12536	44.1635	44.2849	44.2674	44.3603	44.4886	44.518	44.6235
	3.14476	44.1577	44.2791	44.2674	44.3603	44.4828	44.518	44.6235
	3.16493	44.152	44.2791	44.2733	44.3719	44.4828	44.5121	44.6177
	3.18511	44.1577	44.2791	44.2849	44.3777	44.4886	44.5121	44.6296
	3.20528	44.1635	44.2791	44.2906	44.3719	44.4886	44.5121	44.6177
	3.22507	44.1635	44.2791	44.2849	44.3719	44.4828	44.5121	44.6118
	3.24524	44.175	44.2849	44.2733	44.3777	44.4828	44.5121	44.606
	3.26503	44.175	44.2849	44.2733	44.3777	44.477	44.5003	44.6118
	3.28442	44.175	44.2849	44.2733	44.3777	44.477	44.4945	44.6177
	3.3046	44.175	44.2791	44.2674	44.3719	44.477	44.5003	44.6118
	3.32399	44.1807	44.2733	44.2616	44.3603	44.477	44.4945	44.6118
	3.34456	44.1692	44.2616	44.2616	44.3546	44.477	44.4945	44.606
	3.36434	44.152	44.2559	44.2501	44.3488	44.477	44.4886	44.606
	3.38413	44.1346	44.2501	44.2328	44.3488	44.4652	44.4828	44.606
	3.40391	44.1117	44.2443	44.2269	44.3428	44.4652	44.477	44.6001
	3.42409	44.0772	44.2328	44.2269	44.337	44.4594	44.477	44.5943
	3.44387	44.0599	44.2211	44.2154	44.337	44.4652	44.477	44.5943
	3.46482	44.0428	44.2154	44.2039	44.337	44.4652	44.477	44.5943
	3.48461	44.0312	44.1981	44.1981	44.3255	44.4536	44.477	44.5943
	3.50362	44.0198	44.1924	44.1981	44.3197	44.4477	44.477	44.5943
	3.5234	43.997	44.1865	44.2039	44.3255	44.4477	44.477	44.6001
	3.54319	43.9911	44.1807	44.2096	44.3312	44.4536	44.477	44.6001
	3.56336	44.0027	44.1865	44.2154	44.3312	44.4594	44.4886	44.6001
	3.58354	44.0312	44.2096	44.2269	44.3312	44.4477	44.4945	44.6001
	3.60449	44.0713	44.2328	44.2328	44.337	44.4594	44.4886	44.5943
	3.62311	44.0887	44.2501	44.2328	44.3428	44.477	44.4828	44.5943
	3.64251	44.1058	44.2559	44.2328	44.3546	44.477	44.4828	44.6001
	3.66307	44.1232	44.2559	44.2559	44.3546	44.477	44.4828	44.606
	3.68324	44.1404	44.2674	44.2674	44.3603	44.477	44.4886	44.6118
	3.70303	44.152	44.2733	44.2674	44.3777	44.4886	44.4886	44.6118
	3.72281	44.1577	44.2733	44.2733	44.3895	44.4886	44.4886	44.606
	3.74221	44.175	44.2674	44.2849	44.3895	44.4886	44.4886	44.606
	3.76277	44.1577	44.2559	44.2791	44.3835	44.4945	44.4945	44.606
	3.78256	44.1404	44.2443	44.2733	44.3777	44.4886	44.4945	44.6001
	3.80273	44.1117	44.2443	44.2674	44.3719	44.477	44.4945	44.6001
	3.82252	44.0829	44.2386	44.2559	44.3546	44.477	44.4886	44.606
	3.84269	44.0599	44.2269	44.2443	44.3428	44.477	44.4945	44.606
	3.86248	44.0312	44.2096	44.2328	44.337	44.477	44.4886	44.5943
	3.88265	43.997	44.1924	44.2269	44.3428	44.4828	44.4886	44.6001
	3.90205	43.9627	44.175	44.2211	44.337	44.4828	44.4828	44.5943
	3.92222	43.9398	44.1577	44.2096	44.3312	44.477	44.4828	44.5943
	3.94201	43.9227	44.1577	44.2096	44.3197	44.477	44.4828	44.5943
	3.96179	43.9284	44.175	44.2211	44.3197	44.477	44.4828	44.6001
	3.98158	43.9341	44.1924	44.2154	44.3197	44.477	44.477	44.5943
	4.00175	43.9284	44.2039	44.2154	44.337	44.4712	44.4828	44.5943
	4.02193	43.9341	44.2154	44.2154	44.3428	44.4712	44.4828	44.5943
	4.04132	43.9227	44.2154	44.2154	44.3428	44.4712	44.477	44.5884
	4.06111	43.917	44.2154	44.2096	44.3312	44.477	44.4712	44.5884
	4.08167	43.9055	44.2154	44.2154	44.3312	44.477	44.4712	44.5765
	4.10184	43.8999	44.2154	44.2096	44.3312	44.477	44.4652	44.5707
	4.12124	43.8885	44.2039	44.1924	44.3255	44.477	44.4712	44.5707
	4.14103	43.8772	44.1981	44.1924	44.3197	44.477	44.477	44.5824
	4.1612	43.8713	44.1981	44.1981	44.3197	44.4712	44.477	44.5824
	4.17788	43.8544	44.1981	44.1924	44.3139	44.4652	44.4652	44.5884
	4.20155	43.8544	44.2039	44.1924	44.3139	44.4594	44.4594	44.5824
	4.22056	43.8657	44.1981	44.1807	44.3022	44.4536	44.4536	44.5824
	4.24034	43.8772	44.1981	44.1692	44.2849	44.4536	44.4536	44.5824
	4.25741	43.8828	44.1924	44.1577	44.2791	44.4594	44.4477	44.5765
	4.28069	43.8999	44.1807	44.152	44.2849	44.4419	44.4419	44.5648
	4.30009	43.917	44.175	44.152	44.2791	44.4361	44.4477	44.559
	4.32026	43.9398	44.175	44.152	44.2733	44.4361	44.4419	44.5648
	4.33695	43.957	44.1865	44.1461	44.2733	44.4361	44.4419	44.5648
	4.35984	43.9684	44.1924	44.1461	44.2849	44.4361	44.4477	44.559
	4.37729	43.9797	44.1924	44.1577	44.2906	44.4361	44.4419	44.5532
	4.40057	43.9911	44.1981	44.1692	44.2964	44.4536	44.4361	44.5473
	4.42113	43.9911	44.1981	44.1692	44.2964	44.4594	44.4303	44.5473
	4.43587	43.9911	44.1981	44.175	44.2906	44.4477	44.4303	44.5532
	4.46032	43.9854	44.2039	44.1692	44.2906	44.4361	44.4361	44.559
	4.47622	43.9854	44.2154	44.1635	44.2906	44.4361	44.4303	44.559
	4.4964	43.9854	44.2269	44.1635	44.2906	44.4361	44.4243	44.5532
	4.5189	43.9911	44.2328	44.1692	44.2906	44.4361	44.4361	44.5532
	4.53519	43.9911	44.2328	44.1692	44.2906	44.4303	44.4419	44.5532
	4.55924	43.9911	44.2443	44.1577	44.2849	44.4361	44.4361	44.5532
	4.57593	43.9797	44.2443	44.1635	44.2791	44.4361	44.4185	44.5532
	4.59688	43.9684	44.2443	44.1692	44.2733	44.4419	44.4127	44.5532
	4.61938	43.9684	44.2443	44.1692	44.2791	44.4419	44.4127	44.559
	4.63645	43.974	44.2386	44.1692	44.2849	44.4419	44.4303	44.559
	4.65934	43.9911	44.2386	44.1865	44.2849	44.4419	44.4419	44.5532
	4.67563	44.0084	44.2616	44.1924	44.2964	44.4477	44.4419	44.5532
	4.69891	44.0141	44.2674	44.1924	44.3022	44.4477	44.4303	44.559
	4.7152	44.0198	44.2733	44.1924	44.3022	44.4477	44.4303	44.5532
	4.73576	44.0141	44.2733	44.1865	44.2964	44.4419	44.4243	44.5532
	4.75865	44.0084	44.2674	44.1865	44.2964	44.4419	44.4243	44.5532
	4.77572	44.0027	44.2559	44.1807	44.2964	44.4361	44.4243	44.5532
	4.799	44.0027	44.2443	44.1807	44.2964	44.4303	44.4243	44.5532
	4.81452	44.0027	44.2386	44.175	44.2964	44.4361	44.4243	44.559
	4.83508	43.9911	44.2386	44.1692	44.2906	44.4419	44.4127	44.5532
	4.85913	43.9854	44.2386	44.1692	44.2849	44.4361	44.4127	44.5532
	4.87504	43.9627	44.2328	44.1577	44.2791	44.4303	44.4185	44.5532
	4.89444	43.957	44.2269	44.152	44.2791	44.4303	44.4127	44.5532
	4.91888	43.9398	44.2269	44.1404	44.2849	44.4303	44.4185	44.5532
	4.93323	43.9398	44.2328	44.1289	44.2849	44.4303	44.4185	44.5532
	4.95457	43.9454	44.2328	44.1289	44.2849	44.4243	44.4185	44.5532
	4.97901	43.9627	44.2328	44.1289	44.2733	44.4185	44.4127	44.5532
	4.99492	43.9911	44.2443	44.1232	44.2733	44.4127	44.4069	44.5473
	5.01393	44.0141	44.2386	44.1289	44.2733	44.4069	44.4011	44.5413
	5.03876	44.0312	44.2328	44.1346	44.2733	44.4069	44.4011	44.5413
	5.05389	44.0312	44.2328	44.1346	44.2733	44.4127	44.4011	44.5355
	5.0729	44.0428	44.2154	44.1346	44.2674	44.4127	44.3953	44.5296
	5.09307	44.0428	44.2039	44.1404	44.2559	44.4069	44.3953	44.5238
	5.11324	44.0312	44.1924	44.1346	44.2443	44.4127	44.3895	44.518
	5.13342	44.0084	44.1924	44.1289	44.2443	44.4127	44.3835	44.518
	5.15669	43.997	44.1924	44.1232	44.2443	44.4127	44.3835	44.5238
	5.1726	43.9911	44.1924	44.1174	44.2328	44.4127	44.3835	44.518
	5.19355	43.9854	44.175	44.1117	44.2269	44.4069	44.3835	44.5121
	5.21256	43.957	44.1577	44.1117	44.2154	44.4011	44.3777	44.5121
	5.23312	43.9398	44.152	44.1001	44.2096	44.3953	44.3719	44.5063
	5.25407	43.917	44.1346	44.0829	44.2154	44.3953	44.3546	44.5003
	5.27386	43.9112	44.1232	44.0713	44.2039	44.3895	44.3546	44.5003
	5.29403	43.9112	44.1058	44.0656	44.1924	44.3835	44.3603	44.5121
	5.31343	43.9055	44.1058	44.0656	44.1924	44.3777	44.3603	44.5121
	5.33671	43.8999	44.1058	44.0713	44.1924	44.3777	44.3661	44.4945
	5.35184	43.8942	44.1001	44.0772	44.1924	44.3895	44.3661	44.5003
	5.37162	43.8885	44.0887	44.0829	44.1924	44.3895	44.3603	44.4886
	5.39218	43.8885	44.0829	44.0829	44.1924	44.3895	44.3603	44.477
	5.41119	43.8999	44.0887	44.0829	44.1865	44.3835	44.3546	44.477
	5.43059	43.9055	44.0887	44.0829	44.1924	44.3719	44.3546	44.4828
	5.45076	43.8999	44.0944	44.0944	44.1924	44.3661	44.3546	44.4945
	5.47443	43.9055	44.1058	44.0829	44.1924	44.3719	44.3546	44.4945
	5.49189	43.917	44.1117	44.0829	44.1924	44.3719	44.3546	44.4886
	5.51051	43.917	44.1117	44.0829	44.1981	44.3835	44.3546	44.4886
	5.5303	43.9227	44.1174	44.0829	44.1981	44.3661	44.3488	44.4828
	5.55086	43.9398	44.1174	44.0713	44.1924	44.3546	44.3488	44.477
	5.57297	43.957	44.1289	44.0713	44.1924	44.3546	44.337	44.477
	5.59004	43.9797	44.1404	44.0713	44.1924	44.3546	44.3312	44.477
	5.61177	43.9911	44.1461	44.0656	44.1924	44.3546	44.3255	44.477
	5.63233	43.9911	44.1461	44.0656	44.1924	44.3603	44.3139	44.477
	5.65211	43.9797	44.1404	44.0599	44.1807	44.3546	44.3197	44.4712
	5.67539	43.974	44.1404	44.0542	44.1807	44.3546	44.3255	44.4712
	5.69169	43.974	44.1461	44.0428	44.1807	44.3546	44.3312	44.477
	5.71147	43.974	44.152	44.0428	44.1807	44.3546	44.3255	44.477
	5.73397	43.9684	44.1461	44.0485	44.175	44.3488	44.3139	44.4712
	5.75027	43.9854	44.1461	44.0485	44.175	44.337	44.3139	44.4594
	5.77005	44.0198	44.152	44.0485	44.1692	44.3428	44.3255	44.4594
	5.79255	44.0542	44.1577	44.0599	44.175	44.3488	44.3197	44.4652
	5.81234	44.0713	44.175	44.0713	44.1807	44.3488	44.3197	44.4594
	5.83019	44.1001	44.1865	44.0713	44.1924	44.3546	44.3139	44.4652
	5.8523	44.1174	44.1865	44.0772	44.1924	44.3546	44.3139	44.4652
	5.87014	44.1289	44.1924	44.0887	44.1865	44.3603	44.3197	44.4594
	5.89032	44.1289	44.1924	44.0887	44.1807	44.3603	44.3197	44.4536
	5.9101	44.1174	44.1865	44.0829	44.175	44.3661	44.3139	44.4477
	5.93299	44.0713	44.1635	44.0772	44.1692	44.3546	44.3139	44.4536
	5.95161	44.0312	44.1346	44.0713	44.1577	44.3428	44.3022	44.4594
	5.9714	43.9911	44.1117	44.0599	44.1577	44.3312	44.3081	44.4477
	5.99119	43.957	44.0887	44.0428	44.1461	44.3312	44.3081	44.4419
	6.01369	43.917	44.0713	44.0371	44.1404	44.3428	44.3081	44.4419
	6.03231	43.8828	44.0542	44.0255	44.1346	44.3312	44.2964	44.4477
	6.05054	43.8657	44.0371	44.0141	44.1289	44.3255	44.2964	44.4477
	6.07266	43.8713	44.0312	44.0084	44.1232	44.3255	44.2964	44.4361
	6.09167	43.8772	44.0371	44.0141	44.1289	44.3197	44.2791	44.4361
	6.11262	43.8772	44.0485	44.0084	44.1289	44.3139	44.2791	44.4419
	6.13085	43.8885	44.0656	44.0027	44.1346	44.3197	44.2849	44.4419
	6.1518	43.9055	44.0713	44.0084	44.1404	44.3197	44.2849	44.4419
	6.17236	43.917	44.0829	44.0198	44.1461	44.3139	44.2791	44.4361
	6.19137	43.9284	44.1001	44.0255	44.1404	44.3081	44.2791	44.4303
	6.21232	43.9398	44.1058	44.0255	44.1346	44.3081	44.2733	44.4243
	6.23133	43.9454	44.0944	44.0141	44.1232	44.3081	44.2674	44.4185
	6.25189	43.9341	44.0713	44.0027	44.1117	44.3081	44.2559	44.4127
	6.2709	43.9284	44.0656	44.0084	44.1117	44.3081	44.2616	44.4127
	6.29224	43.917	44.0599	44.0027	44.1117	44.3022	44.2616	44.4127
	6.31047	43.9055	44.0656	44.0084	44.1117	44.2964	44.2616	44.4127
	6.33181	43.9112	44.0656	44.0141	44.1117	44.2964	44.2674	44.4127
	6.35004	43.9227	44.0599	44.0198	44.1117	44.2964	44.2616	44.4243
	6.37061	43.9284	44.0542	44.0312	44.1117	44.2906	44.2559	44.4185
	6.39117	43.9227	44.0485	44.0312	44.1117	44.2791	44.2616	44.4069
	6.41289	43.9055	44.0312	44.0255	44.1117	44.2791	44.2616	44.4069
	6.4319	43.8828	44.0312	44.0255	44.1001	44.2791	44.2616	44.4127
	6.45363	43.8544	44.0255	44.0084	44.0887	44.2791	44.2559	44.4069
	6.47303	43.8259	44.0198	44.0027	44.0772	44.2733	44.2501	44.4069
	6.49204	43.809	44.0141	43.997	44.0829	44.2733	44.2559	44.3953
	6.51299	43.8146	44.0027	43.9911	44.0772	44.2674	44.2559	44.3953
	6.53122	43.8259	44.0027	43.9911	44.0772	44.2733	44.2443	44.3895
	6.55256	43.8372	44.0027	43.9911	44.0713	44.2733	44.2386	44.3953
	6.5704	43.843	43.997	43.9911	44.0599	44.2733	44.2443	44.3953
	6.59135	43.8544	43.997	43.9797	44.0599	44.2791	44.2501	44.3953
	6.61114	43.8372	43.997	43.9684	44.0599	44.2733	44.2501	44.3895
	6.63054	43.8259	43.997	43.974	44.0599	44.2733	44.2443	44.3835
	6.65187	43.7975	43.9911	43.9797	44.0599	44.2674	44.2386	44.3835
	6.67088	43.7579	43.9854	43.974	44.0599	44.2616	44.2328	44.3895
	6.69067	43.7466	43.9911	43.974	44.0656	44.2674	44.2328	44.3835
	6.71007	43.7466	43.9854	43.974	44.0656	44.2733	44.2328	44.3777
	6.7314	43.741	43.9854	43.9684	44.0542	44.2674	44.2328	44.3895
	6.75235	43.7579	43.9911	43.9684	44.0599	44.2733	44.2269	44.3895
	6.77098	43.7693	44.0027	43.9684	44.0599	44.2674	44.2211	44.3953
	6.79115	43.7749	44.0198	43.9684	44.0542	44.2674	44.2154	44.3661
	6.81055	43.7693	44.0312	43.957	44.0428	44.2674	44.2211	44.3661
	6.83072	43.7693	44.0312	43.9627	44.0428	44.2616	44.2211	44.3777
	6.85167	43.7693	44.0312	43.974	44.0428	44.2443	44.2039	44.3719
	6.87146	43.7806	44.0084	43.9797	44.0371	44.2328	44.1981	44.3719
	6.89047	43.7579	43.9911	43.9797	44.0312	44.2328	44.1924	44.3719
	6.91103	43.741	43.9854	43.9797	44.0312	44.2386	44.1981	44.3603
	6.9312	43.7353	43.9797	43.9797	44.0312	44.2328	44.2039	44.3661
	6.95138	43.7297	43.974	43.9911	44.0312	44.2443	44.1981	44.3603
	6.97	43.7297	43.9797	43.9911	44.0312	44.2443	44.1981	44.3546
	6.99095	43.741	43.974	43.9911	44.0255	44.2501	44.1924	44.3546
	7.01151	43.7579	43.9684	43.9911	44.0312	44.2328	44.1924	44.3546
	7.03052	43.7862	43.9684	43.9854	44.0312	44.2328	44.1924	44.3603
	7.0503	43.8033	43.974	43.974	44.0255	44.2386	44.1924	44.3546
	7.07048	43.8146	43.9627	43.9797	44.0255	44.2328	44.1807	44.3546
	7.09104	43.8033	43.9627	43.9911	44.0084	44.2328	44.1807	44.3546
	7.11121	43.7975	43.9684	43.9797	44.0084	44.2269	44.1924	44.3428
	7.13139	43.7975	43.9684	43.9684	44.0141	44.2328	44.1865	44.3312
	7.15117	43.7975	43.9797	43.9627	44.0198	44.2328	44.1924	44.337
	7.17096	43.809	43.9684	43.9684	44.0198	44.2328	44.175	44.337
	7.19074	43.8203	43.974	43.9797	44.0198	44.2211	44.1692	44.3255
	7.21053	43.8259	43.974	43.957	44.0141	44.2154	44.175	44.3139
	7.23148	43.8544	43.9797	43.9454	44.0141	44.2039	44.1577	44.3139
	7.25088	43.86	43.9854	43.9511	44.0027	44.2039	44.152	44.3197
	7.27066	43.8544	43.9854	43.9398	43.997	44.2039	44.152	44.3255
	7.29045	43.843	43.974	43.9341	44.0027	44.1924	44.152	44.3139
	7.31101	43.8372	43.9684	43.9341	44.0027	44.1981	44.152	44.3139
	7.33002	43.809	43.957	43.9284	43.997	44.1981	44.152	44.2964
	7.35058	43.7806	43.9454	43.9398	43.9911	44.1924	44.152	44.3022
	7.37153	43.7579	43.9511	43.9454	43.9797	44.1981	44.1461	44.3081
	7.39015	43.7466	43.9398	43.9454	43.9797	44.1865	44.1404	44.2906
	7.41071	43.7353	43.9284	43.9398	43.9854	44.1865	44.1404	44.2964
	7.43011	43.7183	43.9341	43.9398	43.9797	44.1924	44.1289	44.3022
	7.45067	43.7014	43.9341	43.9398	43.9797	44.1865	44.1232	44.3022

## Sheet: Fig2c
	B_//	ΔR (Ω)
Temperature		0.5K	1.0K	1.5K	2.0K	3.0K	4.0K	5.0K
	-7.46852	0.06126	0.56595	0.59068	0.48437	0.25908	0.23676	0.14883
	-7.46813	0.07244	0.56195	0.59234	0.48139	0.26905	0.23287	0.15138
	-7.44951	0.08414	0.55954	0.594	0.47069	0.27819	0.23095	0.1542
	-7.42895	0.09492	0.55902	0.59368	0.45282	0.28435	0.23145	0.157
	-7.40916	0.10318	0.56022	0.58939	0.42897	0.28626	0.23418	0.15955
	-7.38899	0.10763	0.56255	0.5796	0.40087	0.28372	0.23844	0.16167
	-7.36843	0.10752	0.56507	0.56366	0.37053	0.27749	0.2432	0.16325
	-7.34942	0.103	0.56663	0.54188	0.34004	0.26888	0.2472	0.16419
	-7.32924	0.0951	0.56593	0.51533	0.31135	0.25934	0.24916	0.16439
	-7.30946	0.08558	0.56163	0.48553	0.28603	0.24986	0.24783	0.16371
	-7.2889	0.07655	0.55244	0.45391	0.26513	0.24071	0.2421	0.16191
	-7.26911	0.06994	0.5372	0.4215	0.24906	0.2314	0.23114	0.15866
	-7.24971	0.06713	0.51504	0.38861	0.23763	0.22084	0.21448	0.15361
	-7.22954	0.06859	0.48551	0.3549	0.23005	0.20782	0.19218	0.14645
	-7.21014	0.07394	0.44876	0.31959	0.22517	0.19149	0.16493	0.13704
	-7.18958	0.08217	0.40565	0.28183	0.22158	0.17179	0.13414	0.12552
	-7.16979	0.09207	0.35787	0.24108	0.2179	0.14962	0.10189	0.11236
	-7.1504	0.10273	0.30783	0.19745	0.21298	0.12672	0.07073	0.09838
	-7.13061	0.11391	0.25845	0.15179	0.20608	0.10529	0.04341	0.08465
	-7.10966	0.12612	0.21281	0.10562	0.19692	0.08743	0.02242	0.07229
	-7.09026	0.1405	0.17368	0.06089	0.18576	0.07451	0.00955	0.0623
	-7.06931	0.15833	0.14305	0.01959	0.17323	0.0668	0.0055	0.05534
	-7.05108	0.18047	0.12171	-0.01657	0.16024	0.06331	0.00968	0.05156
	-7.03091	0.20686	0.10915	-0.04642	0.14776	0.06201	0.02023	0.05062
	-7.01073	0.23629	0.10359	-0.06945	0.13659	0.06036	0.03426	0.05172
	-6.99056	0.26644	0.10245	-0.08577	0.12729	0.05597	0.04832	0.0538
	-6.96961	0.29435	0.10287	-0.09598	0.12001	0.04729	0.05905	0.05581
	-6.9506	0.31709	0.10245	-0.10098	0.11454	0.03405	0.06368	0.05686
	-6.9312	0.33252	0.09981	-0.10187	0.1104	0.01742	0.06062	0.05645
	-6.91103	0.33983	0.09493	-0.09983	0.10686	-0.000271971	0.04957	0.05448
	-6.89124	0.33978	0.08915	-0.09608	0.10317	-0.01605	0.03164	0.05117
	-6.87029	0.33446	0.08468	-0.09197	0.0986	-0.02707	0.009	0.04691
	-6.8509	0.32675	0.08396	-0.08895	0.09252	-0.03131	-0.01551	0.04205
	-6.83189	0.31948	0.0888	-0.08851	0.08444	-0.02811	-0.03889	0.03673
	-6.81132	0.31468	0.09955	-0.09206	0.07397	-0.01834	-0.05847	0.03076
	-6.79154	0.31301	0.11472	-0.10079	0.06089	-0.00426	-0.07223	0.02369
	-6.77059	0.3137	0.13088	-0.11538	0.04506	0.01099	-0.07905	0.01494
	-6.75119	0.31481	0.14321	-0.13587	0.02653	0.02403	-0.07872	0.00399
	-6.73179	0.31396	0.1463	-0.16159	0.00554	0.03193	-0.07183	-0.00939
	-6.71162	0.30904	0.13531	-0.1912	-0.01744	0.03275	-0.05963	-0.02493
	-6.69183	0.29895	0.10695	-0.22294	-0.04167	0.02577	-0.04382	-0.04188
	-6.67011	0.28388	0.06025	-0.2549	-0.06625	0.0115	-0.02634	-0.05903
	-6.65187	0.26529	-0.00311	-0.28538	-0.09018	-0.00861	-0.00925	-0.07491
	-6.63209	0.24533	-0.07914	-0.31312	-0.11261	-0.03264	0.00548	-0.0881
	-6.6123	0.22616	-0.16223	-0.33754	-0.13296	-0.05861	0.01608	-0.09742
	-6.59174	0.20921	-0.24616	-0.35872	-0.15115	-0.08487	0.02117	-0.1022
	-6.57118	0.19468	-0.32521	-0.37732	-0.16759	-0.1103	0.01988	-0.10241
	-6.55217	0.18151	-0.39497	-0.39433	-0.1832	-0.13426	0.01197	-0.09859
	-6.53238	0.16776	-0.45285	-0.41083	-0.19915	-0.1565	-0.00207	-0.09185
	-6.5126	0.15143	-0.49812	-0.42773	-0.21656	-0.17686	-0.02109	-0.0836
	-6.49126	0.13126	-0.53153	-0.44558	-0.23618	-0.1951	-0.0434	-0.07542
	-6.47186	0.10748	-0.55469	-0.46444	-0.2581	-0.21078	-0.06705	-0.0688
	-6.4513	0.08212	-0.56946	-0.48385	-0.2816	-0.22326	-0.09011	-0.06501
	-6.43346	0.05875	-0.57741	-0.50287	-0.30518	-0.23193	-0.11097	-0.06494
	-6.41289	0.04169	-0.57959	-0.52016	-0.32683	-0.23636	-0.12857	-0.06899
	-6.39272	0.03489	-0.57658	-0.53412	-0.34443	-0.23657	-0.14251	-0.07698
	-6.37216	0.04073	-0.5688	-0.5431	-0.35622	-0.23315	-0.153	-0.08817
	-6.35121	0.05907	-0.55676	-0.54558	-0.36124	-0.22726	-0.16068	-0.10124
	-6.33259	0.08682	-0.54145	-0.54046	-0.35963	-0.22046	-0.16638	-0.11442
	-6.3128	0.11821	-0.52431	-0.5273	-0.35263	-0.21434	-0.17085	-0.1257
	-6.29302	0.14559	-0.50711	-0.50648	-0.34242	-0.21024	-0.17452	-0.13316
	-6.27207	0.16076	-0.49159	-0.47925	-0.33169	-0.20887	-0.17742	-0.13532
	-6.25267	0.15645	-0.47901	-0.44771	-0.32308	-0.21009	-0.17921	-0.13154
	-6.23366	0.12755	-0.46981	-0.41449	-0.31871	-0.21299	-0.17928	-0.12229
	-6.21387	0.072	-0.46348	-0.38233	-0.31969	-0.21599	-0.17696	-0.10924
	-6.19331	-0.00897	-0.45866	-0.35356	-0.32601	-0.21731	-0.17174	-0.09511
	-6.17314	-0.11119	-0.45357	-0.32969	-0.33647	-0.21542	-0.16339	-0.08327
	-6.15219	-0.22835	-0.44649	-0.311	-0.34902	-0.20943	-0.15208	-0.07711
	-6.13357	-0.35308	-0.43633	-0.29653	-0.36115	-0.19948	-0.13833	-0.0793
	-6.11417	-0.47806	-0.42293	-0.28427	-0.37032	-0.18675	-0.12297	-0.09116
	-6.09361	-0.59692	-0.40719	-0.27167	-0.37442	-0.1733	-0.10702	-0.11222
	-6.07266	-0.70477	-0.39075	-0.25627	-0.37202	-0.16168	-0.09156	-0.14017
	-6.05287	-0.79844	-0.37565	-0.23633	-0.36257	-0.15431	-0.07764	-0.17115
	-6.03386	-0.87635	-0.36364	-0.21133	-0.34636	-0.15297	-0.06622	-0.20048
	-6.01446	-0.93819	-0.35579	-0.18216	-0.32442	-0.1583	-0.05812	-0.22351
	-5.99351	-0.98458	-0.35215	-0.15093	-0.29832	-0.16959	-0.05396	-0.23658
	-5.97412	-1.0167	-0.35178	-0.12048	-0.26999	-0.18489	-0.05413	-0.23772
	-5.95355	-1.03604	-0.35304	-0.09372	-0.24152	-0.20133	-0.05866	-0.22697
	-5.93416	-1.04429	-0.35402	-0.07294	-0.21497	-0.21575	-0.0672	-0.20636
	-5.91398	-1.04324	-0.35308	-0.05929	-0.19224	-0.22528	-0.07888	-0.17929
	-5.8942	-1.03478	-0.34922	-0.05257	-0.17486	-0.22799	-0.09238	-0.1498
	-5.87364	-1.02078	-0.34224	-0.05132	-0.16384	-0.22321	-0.10596	-0.12162
	-5.85424	-1.00299	-0.33273	-0.05335	-0.15953	-0.21162	-0.11763	-0.09743
	-5.83406	-0.98292	-0.32175	-0.05624	-0.16148	-0.19504	-0.12546	-0.07847
	-5.81389	-0.96163	-0.31051	-0.05805	-0.16841	-0.17593	-0.12783	-0.06445
	-5.79449	-0.93966	-0.30003	-0.05771	-0.17835	-0.15685	-0.12377	-0.05395
	-5.77354	-0.917	-0.29094	-0.05518	-0.18882	-0.13981	-0.11317	-0.04507
	-5.75453	-0.89315	-0.28345	-0.0514	-0.19723	-0.12592	-0.09691	-0.0361
	-5.73397	-0.86731	-0.27752	-0.04785	-0.20129	-0.1152	-0.07677	-0.02609
	-5.71535	-0.83862	-0.27303	-0.0461	-0.19938	-0.10664	-0.05524	-0.01506
	-5.69479	-0.80639	-0.26991	-0.04739	-0.19086	-0.09857	-0.03516	-0.004
	-5.675	-0.77029	-0.26827	-0.0523	-0.17616	-0.0891	-0.01927	0.00567
	-5.65405	-0.73048	-0.26819	-0.06065	-0.15666	-0.07661	-0.00979	0.01261
	-5.63543	-0.68758	-0.26952	-0.07165	-0.13437	-0.06011	-0.00799	0.01619
	-5.61565	-0.64259	-0.27157	-0.08416	-0.11147	-0.03947	-0.01398	0.01685
	-5.59547	-0.59663	-0.27291	-0.0969	-0.08981	-0.01544	-0.02659	0.01616
	-5.57491	-0.55077	-0.27129	-0.10868	-0.07052	0.01055	-0.04354	0.01649
	-5.55512	-0.50575	-0.26391	-0.11851	-0.05377	0.03663	-0.06171	0.02043
	-5.53573	-0.46183	-0.24783	-0.12552	-0.0388	0.06083	-0.07759	0.03009
	-5.51555	-0.41867	-0.22055	-0.12882	-0.02411	0.08135	-0.08785	0.04644
	-5.49577	-0.3754	-0.18057	-0.12748	-0.00789	0.09676	-0.08979	0.06897
	-5.47598	-0.33067	-0.12783	-0.12042	0.01146	0.10613	-0.08182	0.09565
	-5.45426	-0.28292	-0.0638	-0.10661	0.03499	0.10907	-0.06367	0.12334
	-5.43563	-0.23059	0.00866	-0.08525	0.06283	0.10571	-0.03649	0.14841
	-5.41585	-0.1724	0.0858	-0.05606	0.09415	0.0967	-0.00264	0.16751
	-5.39606	-0.10757	0.16356	-0.01952	0.1273	0.08318	0.03464	0.17823
	-5.37628	-0.03599	0.23825	0.02305	0.16013	0.06673	0.07174	0.17956
	-5.3561	0.0418	0.30705	0.06962	0.1904	0.04927	0.10516	0.17194
	-5.33632	0.12459	0.36824	0.11772	0.21624	0.03298	0.13204	0.15701
	-5.31576	0.21073	0.42123	0.16486	0.23642	0.02005	0.15043	0.13712
	-5.29675	0.29834	0.46627	0.20896	0.25058	0.01243	0.1595	0.11476
	-5.27657	0.38559	0.50415	0.24866	0.25917	0.01154	0.15947	0.09201
	-5.25562	0.47088	0.53575	0.28343	0.26332	0.01804	0.1515	0.07023
	-5.23623	0.55301	0.56177	0.31344	0.26449	0.03164	0.13731	0.05003
	-5.21722	0.6312	0.58261	0.33933	0.26423	0.05114	0.11899	0.03145
	-5.19704	0.70498	0.59838	0.36174	0.26385	0.07456	0.09863	0.01428
	-5.17648	0.77401	0.60904	0.38109	0.2642	0.09946	0.07814	-0.00156
	-5.15669	0.83777	0.61457	0.39735	0.26566	0.12332	0.05915	-0.0158
	-5.13691	0.89534	0.61515	0.41007	0.26811	0.14396	0.04292	-0.02772
	-5.11751	0.94519	0.61123	0.41863	0.2711	0.15987	0.03031	-0.0363
	-5.09734	0.98517	0.60351	0.42259	0.27404	0.17037	0.02181	-0.04053
	-5.07639	1.01265	0.59285	0.42197	0.27634	0.17569	0.01749	-0.03976
	-5.05699	1.02489	0.5802	0.41744	0.27761	0.17677	0.01702	-0.034
	-5.03798	1.01955	0.56646	0.41029	0.27774	0.17504	0.01969	-0.0241
	-5.01742	0.99533	0.55245	0.40217	0.27688	0.17211	0.02445	-0.0117
	-4.99725	0.95246	0.53884	0.39468	0.27548	0.16941	0.03008	0.00103
	-4.97746	0.89314	0.52618	0.38888	0.27411	0.16799	0.03537	0.01176
	-4.95767	0.82164	0.5148	0.385	0.27335	0.16841	0.03937	0.01845
	-4.93711	0.74403	0.50477	0.38232	0.27367	0.17067	0.04153	0.01972
	-4.91733	0.66752	0.49585	0.37932	0.27527	0.17434	0.04188	0.01513
	-4.89793	0.59956	0.48739	0.37407	0.278	0.17868	0.04098	0.00525
	-4.87776	0.5467	0.47833	0.3648	0.28128	0.18282	0.03977	-0.00848
	-4.85758	0.51355	0.46737	0.35038	0.28414	0.18589	0.03928	-0.024
	-4.83702	0.50198	0.45313	0.33066	0.2853	0.18716	0.04034	-0.03896
	-4.8184	0.51075	0.43448	0.30655	0.28331	0.18609	0.04327	-0.05114
	-4.79784	0.53576	0.41091	0.27977	0.27679	0.18234	0.04778	-0.05876
	-4.77805	0.57069	0.38272	0.2524	0.26463	0.1758	0.05297	-0.06071
	-4.75826	0.60828	0.3511	0.2263	0.24624	0.1665	0.05758	-0.05672
	-4.7377	0.64156	0.31798	0.20262	0.22176	0.15463	0.0603	-0.04734
	-4.71869	0.66511	0.28567	0.18155	0.19207	0.14042	0.0602	-0.03384
	-4.69852	0.6759	0.2563	0.16231	0.15878	0.12419	0.05698	-0.01804
	-4.67835	0.67358	0.2313	0.14347	0.12403	0.10633	0.05109	-0.00206
	-4.65817	0.66007	0.21099	0.12343	0.0902	0.08724	0.04366	0.01202
	-4.63761	0.63867	0.19443	0.10102	0.05949	0.06745	0.03618	0.02235
	-4.61899	0.61285	0.17957	0.07588	0.03354	0.04751	0.03005	0.02763
	-4.59882	0.58505	0.16369	0.04868	0.01317	0.02803	0.02618	0.02719
	-4.57903	0.55585	0.14404	0.021	-0.00183	0.00961	0.02471	0.02105
	-4.55924	0.52371	0.1185	-0.00509	-0.01268	-0.00725	0.02492	0.00983
	-4.53868	0.48534	0.0861	-0.02756	-0.0213	-0.02222	0.02542	-0.00536
	-4.5189	0.43671	0.04724	-0.04503	-0.03003	-0.03528	0.02454	-0.02321
	-4.4995	0.37435	0.00364	-0.05716	-0.04108	-0.0467	0.02086	-0.04237
	-4.47933	0.29664	-0.04212	-0.06481	-0.05611	-0.05707	0.01363	-0.0616
	-4.45915	0.20465	-0.08715	-0.06986	-0.07589	-0.06717	0.00305	-0.0799
	-4.43859	0.10236	-0.12896	-0.0748	-0.10016	-0.07779	-0.00968	-0.09642
	-4.41958	-0.00385	-0.16593	-0.08208	-0.12769	-0.08951	-0.02268	-0.11042
	-4.39979	-0.10646	-0.19759	-0.09354	-0.15657	-0.10253	-0.03378	-0.12114
	-4.37962	-0.19833	-0.22467	-0.11001	-0.18462	-0.11646	-0.04115	-0.12776
	-4.35945	-0.27432	-0.24875	-0.13108	-0.2099	-0.13041	-0.04378	-0.12944
	-4.33927	-0.33241	-0.27186	-0.15534	-0.23108	-0.14306	-0.04175	-0.12541
	-4.32026	-0.37412	-0.29599	-0.18071	-0.24768	-0.15297	-0.03629	-0.11526
	-4.2997	-0.40412	-0.32268	-0.20503	-0.26018	-0.15892	-0.02948	-0.0991
	-4.2803	-0.42909	-0.35276	-0.22664	-0.26978	-0.16021	-0.02378	-0.07781
	-4.25974	-0.45611	-0.38629	-0.24469	-0.27812	-0.15693	-0.02147	-0.053
	-4.23996	-0.49098	-0.42268	-0.25937	-0.28683	-0.14995	-0.0241	-0.02694
	-4.22017	-0.53693	-0.46081	-0.27167	-0.2972	-0.14078	-0.03213	-0.00219
	-4.20077	-0.59394	-0.49931	-0.28306	-0.30977	-0.13124	-0.04483	0.01877
	-4.1806	-0.6589	-0.53666	-0.29496	-0.3243	-0.12302	-0.06048	0.03399
	-4.16043	-0.72643	-0.57135	-0.30824	-0.33973	-0.11728	-0.07665	0.0424
	-4.13948	-0.79029	-0.60196	-0.32286	-0.35438	-0.11446	-0.09076	0.04389
	-4.12047	-0.84489	-0.6272	-0.3378	-0.36628	-0.11417	-0.10056	0.0393
	-4.10107	-0.88649	-0.64603	-0.35121	-0.37346	-0.11541	-0.10447	0.03012
	-4.08051	-0.91402	-0.65774	-0.36083	-0.37435	-0.11692	-0.10189	0.0181
	-4.06072	-0.9291	-0.66218	-0.36449	-0.36797	-0.11758	-0.0932	0.00491
	-4.04055	-0.93546	-0.65979	-0.36067	-0.35414	-0.11676	-0.07966	-0.00819
	-4.02154	-0.93789	-0.65171	-0.34883	-0.33356	-0.11445	-0.06319	-0.02038
	-4.00098	-0.94097	-0.63965	-0.32962	-0.3077	-0.11123	-0.04607	-0.03124
	-3.98119	-0.94796	-0.62568	-0.30476	-0.27872	-0.10798	-0.03062	-0.04051
	-3.96063	-0.96003	-0.61193	-0.27677	-0.24918	-0.10548	-0.01892	-0.04784
	-3.94084	-0.97597	-0.60014	-0.24845	-0.22173	-0.10411	-0.01253	-0.05267
	-3.92106	-0.99251	-0.59137	-0.22245	-0.19874	-0.10361	-0.01235	-0.05424
	-3.90166	-1.00497	-0.58573	-0.20079	-0.18189	-0.10315	-0.01845	-0.05178
	-3.88149	-1.00827	-0.58235	-0.18462	-0.17186	-0.10158	-0.03003	-0.04481
	-3.86209	-0.99789	-0.5795	-0.17413	-0.16808	-0.09788	-0.04551	-0.03356
	-3.8423	-0.97067	-0.57486	-0.16856	-0.16871	-0.09156	-0.06265	-0.01912
	-3.82174	-0.9254	-0.56588	-0.16646	-0.17083	-0.08296	-0.07885	-0.00346
	-3.80234	-0.86295	-0.55011	-0.16593	-0.17089	-0.07323	-0.09157	0.01085
	-3.78256	-0.78607	-0.5255	-0.16488	-0.16527	-0.06406	-0.09865	0.0212
	-3.76238	-0.69894	-0.49048	-0.16133	-0.15101	-0.05712	-0.09879	0.02556
	-3.74143	-0.6065	-0.4441	-0.15353	-0.12641	-0.05346	-0.09177	0.02308
	-3.72204	-0.51371	-0.38594	-0.14021	-0.09143	-0.05299	-0.07853	0.01443
	-3.70225	-0.42488	-0.31609	-0.12062	-0.0478	-0.05433	-0.0611	0.00178
	-3.68208	-0.34315	-0.23522	-0.09467	0.00123	-0.05495	-0.04213	-0.01162
	-3.66229	-0.27013	-0.14458	-0.06293	0.05151	-0.05177	-0.02448	-0.02217
	-3.64212	-0.20585	-0.04616	-0.02668	0.09878	-0.04198	-0.01058	-0.02677
	-3.62233	-0.14891	0.05725	0.01222	0.13943	-0.02386	-0.00194	-0.02358
	-3.60255	-0.09683	0.16205	0.05156	0.17116	0.00262	0.00116	-0.01255
	-3.58237	-0.0466	0.26399	0.08898	0.19331	0.03561	-0.000297432	0.00459
	-3.5622	0.00482	0.35854	0.12239	0.20679	0.07171	-0.00433	0.02473
	-3.5428	0.05991	0.44135	0.15027	0.21362	0.10667	-0.00844	0.04411
	-3.52185	0.12028	0.50883	0.17191	0.21632	0.13643	-0.01032	0.05924
	-3.50284	0.18643	0.55871	0.18751	0.21716	0.15804	-0.00838	0.06776
	-3.48344	0.25776	0.59038	0.19804	0.21761	0.17031	-0.00227	0.06893
	-3.46288	0.3328	0.60503	0.20498	0.21813	0.17397	0.00704	0.06377
	-3.44348	0.40949	0.60544	0.20985	0.21824	0.17133	0.01742	0.05471
	-3.42331	0.48554	0.59557	0.21384	0.21694	0.16547	0.02616	0.04494
	-3.40353	0.5588	0.57981	0.21738	0.21336	0.15932	0.03062	0.03756
	-3.38374	0.62742	0.56236	0.22008	0.20727	0.15475	0.02902	0.03484
	-3.36395	0.69001	0.5465	0.22082	0.1995	0.15207	0.02101	0.03771
	-3.34339	0.7456	0.53419	0.21809	0.19194	0.15002	0.00788	0.04567
	-3.32361	0.7936	0.52592	0.21049	0.18721	0.14628	-0.00749	0.05698
	-3.30382	0.83368	0.52081	0.19723	0.18805	0.13829	-0.02127	0.06923
	-3.28365	0.86569	0.51704	0.17855	0.19652	0.12423	-0.02938	0.07999
	-3.26425	0.88964	0.51237	0.15578	0.2134	0.10372	-0.02849	0.08742
	-3.24408	0.90563	0.50469	0.13122	0.23777	0.07825	-0.01672	0.09065
	-3.2239	0.91391	0.49255	0.10771	0.26704	0.0509	0.00579	0.08991
	-3.20489	0.91481	0.47546	0.08798	0.29735	0.02581	0.03683	0.08634
	-3.18433	0.90874	0.45397	0.0741	0.32431	0.00718	0.07251	0.08161
	-3.16416	0.8961	0.42954	0.067	0.34378	-0.00169	0.10792	0.0774
	-3.14398	0.87725	0.40423	0.06629	0.35272	0.000906751	0.13809	0.07502
	-3.12342	0.85243	0.38026	0.07042	0.34967	0.0147	0.15887	0.07504
	-3.10441	0.8218	0.35955	0.07703	0.3349	0.03763	0.16763	0.07723
	-3.0854	0.7855	0.34333	0.0836	0.31028	0.06638	0.16365	0.08068
	-3.06484	0.7437	0.33188	0.08795	0.27881	0.09716	0.14809	0.08403
	-3.04506	0.69672	0.32444	0.08875	0.24397	0.12648	0.12364	0.08585
	-3.02449	0.64499	0.31929	0.08566	0.20923	0.15172	0.09388	0.08491
	-3.00587	0.589	0.31404	0.07932	0.17751	0.17136	0.06267	0.08047
	-2.98492	0.52914	0.30598	0.07097	0.15098	0.18496	0.03353	0.07237
	-2.96514	0.4655	0.29258	0.06211	0.13093	0.19274	0.00926	0.06105
	-2.94535	0.3978	0.27189	0.05406	0.11785	0.19521	-0.00825	0.04743
	-2.92479	0.3254	0.24288	0.04766	0.11149	0.19283	-0.01797	0.03274
	-2.90539	0.24746	0.20567	0.04319	0.11097	0.18579	-0.01962	0.01835
	-2.88599	0.16344	0.16151	0.04046	0.11482	0.17417	-0.01345	0.0055
	-2.86582	0.0735	0.11265	0.03901	0.12103	0.15816	-0.000157512	-0.00477
	-2.84603	-0.02099	0.06202	0.03838	0.12713	0.13835	0.01917	-0.01185
	-2.82625	-0.11723	0.0128	0.03824	0.13042	0.11606	0.04302	-0.01556
	-2.80646	-0.21103	-0.03202	0.03848	0.12832	0.09331	0.0694	-0.01616
	-2.7859	-0.29734	-0.07007	0.0391	0.11875	0.07266	0.09588	-0.01436
	-2.76612	-0.37104	-0.09988	0.04007	0.1007	0.05679	0.11973	-0.01119
	-2.74594	-0.42789	-0.12106	0.04107	0.07451	0.04795	0.13825	-0.00786
	-2.72616	-0.46551	-0.13426	0.04147	0.04208	0.04744	0.14918	-0.0056
	-2.70637	-0.48395	-0.14102	0.04029	0.00664	0.0553	0.15114	-0.00545
	-2.68658	-0.48575	-0.14345	0.03645	-0.02765	0.07018	0.14397	-0.00813
	-2.6668	-0.47549	-0.14385	0.02907	-0.05655	0.08953	0.12893	-0.01385
	-2.64663	-0.4588	-0.14428	0.01778	-0.07652	0.11008	0.10847	-0.02226
	-2.62723	-0.4412	-0.14624	0.00303	-0.08547	0.12833	0.08594	-0.03243
	-2.60705	-0.42691	-0.15037	-0.01386	-0.08326	0.14119	0.06491	-0.04292
	-2.58727	-0.41809	-0.15633	-0.03079	-0.07171	0.14636	0.04856	-0.05191
	-2.56709	-0.41467	-0.16281	-0.04521	-0.05418	0.14267	0.03906	-0.05744
	-2.54731	-0.41473	-0.16766	-0.0545	-0.03489	0.13011	0.03718	-0.05765
	-2.52713	-0.41538	-0.16827	-0.05647	-0.0179	0.10972	0.04226	-0.05109
	-2.50735	-0.41388	-0.1619	-0.04967	-0.00625	0.08331	0.0524	-0.03702
	-2.48679	-0.40849	-0.14617	-0.03358	-0.00135	0.05324	0.06493	-0.0156
	-2.46778	-0.39898	-0.11945	-0.00853	-0.00272	0.02201	0.07706	0.01191
	-2.4476	-0.38649	-0.08124	0.02441	-0.00823	-0.00792	0.08638	0.04325
	-2.42743	-0.37283	-0.0323	0.06381	-0.01474	-0.0344	0.09133	0.07526
	-2.40726	-0.35945	0.02524	0.10805	-0.01888	-0.05579	0.09139	0.10429
	-2.38747	-0.34641	0.08813	0.15561	-0.01793	-0.07105	0.08699	0.12671
	-2.36807	-0.33178	0.15231	0.20502	-0.01047	-0.07988	0.07928	0.13944
	-2.34751	-0.31163	0.21338	0.25487	0.00338	-0.08272	0.06976	0.14052
	-2.32734	-0.28077	0.26714	0.30362	0.02203	-0.08065	0.05986	0.12954
	-2.30794	-0.23403	0.31008	0.34949	0.04283	-0.07528	0.05063	0.10776
	-2.28854	-0.16779	0.33978	0.39047	0.06278	-0.06845	0.04264	0.07804
	-2.26837	-0.08122	0.35512	0.42439	0.07914	-0.06191	0.03592	0.0444
	-2.24858	0.02305	0.35642	0.44922	0.09001	-0.05701	0.03009	0.01139
	-2.22841	0.13911	0.3452	0.46339	0.09462	-0.05446	0.02465	-0.01661
	-2.20785	0.25886	0.32399	0.46608	0.09329	-0.05424	0.01909	-0.03614
	-2.18845	0.3737	0.29587	0.45751	0.08724	-0.05561	0.01318	-0.0451
	-2.16828	0.47636	0.2641	0.43889	0.07811	-0.05742	0.007	-0.04304
	-2.14849	0.56245	0.23167	0.41231	0.06762	-0.05835	0.00101	-0.03102
	-2.12832	0.63121	0.20104	0.38039	0.05719	-0.05729	-0.00408	-0.01125
	-2.10814	0.68539	0.17386	0.34577	0.04777	-0.05364	-0.0074	0.01337
	-2.08875	0.7301	0.15091	0.31077	0.03989	-0.04738	-0.00817	0.03987
	-2.06896	0.77114	0.13219	0.27698	0.03376	-0.0391	-0.00579	0.06561
	-2.04917	0.81318	0.11703	0.2452	0.02946	-0.02974	-7.72091e-05	0.08855
	-2.029	0.85827	0.10435	0.2154	0.02711	-0.02032	0.00869	0.10729
	-2.00883	0.90521	0.09297	0.18701	0.02686	-0.01165	0.0197	0.12096
	-1.98904	0.94978	0.08188	0.15923	0.02883	-0.00409	0.03166	0.1291
	-1.96926	0.98592	0.07048	0.13128	0.03296	0.00256	0.04302	0.13143
	-1.94947	1.00734	0.05874	0.10273	0.03878	0.00894	0.05211	0.12791
	-1.92968	1.00924	0.04722	0.07355	0.0453	0.01592	0.05752	0.11879
	-1.90951	0.98963	0.03698	0.04414	0.05105	0.02435	0.05833	0.10479
	-1.88934	0.94977	0.02936	0.01521	0.05432	0.03476	0.05433	0.08726
	-1.86994	0.89389	0.02567	-0.01236	0.05348	0.04714	0.04617	0.06824
	-1.84938	0.82804	0.02689	-0.0377	0.04746	0.06095	0.03528	0.0502
	-1.82998	0.7586	0.03339	-0.06002	0.03616	0.0751	0.02365	0.03568
	-1.80981	0.69077	0.04471	-0.07876	0.02067	0.08822	0.01346	0.02669
	-1.78963	0.62754	0.0596	-0.09357	0.00327	0.09883	0.00671	0.02412
	-1.77062	0.56927	0.07613	-0.10437	-0.01292	0.10565	0.00474	0.02732
	-1.75045	0.51408	0.09197	-0.11142	-0.0245	0.10768	0.00803	0.034
	-1.73028	0.45881	0.10478	-0.11529	-0.02855	0.10444	0.01605	0.04054
	-1.7101	0.40025	0.11258	-0.11696	-0.02329	0.09584	0.0274	0.04273
	-1.69032	0.33623	0.11404	-0.11777	-0.00866	0.08228	0.04012	0.03675
	-1.67092	0.2664	0.10866	-0.11926	0.01358	0.06449	0.05209	0.02022
	-1.65074	0.19236	0.0968	-0.12296	0.04004	0.04351	0.06151	-0.00701
	-1.63135	0.11726	0.07952	-0.13009	0.06635	0.02059	0.06725	-0.04251
	-1.61078	0.04498	0.05829	-0.14117	0.08802	-0.00285	0.06901	-0.08156
	-1.59139	-0.02079	0.03475	-0.15579	0.1014	-0.02528	0.06734	-0.11792
	-1.57121	-0.07735	0.01041	-0.17245	0.10445	-0.04515	0.06341	-0.14513
	-1.55143	-0.12342	-0.01346	-0.18869	0.09717	-0.06104	0.05866	-0.15787
	-1.53203	-0.1591	-0.03589	-0.20141	0.08157	-0.07171	0.05449	-0.15315
	-1.51108	-0.18556	-0.0561	-0.20746	0.06115	-0.07636	0.05191	-0.13103
	-1.49129	-0.20439	-0.07334	-0.20424	0.04003	-0.07465	0.05141	-0.09466
	-1.47151	-0.21704	-0.08672	-0.19029	0.02198	-0.06678	0.05298	-0.04968
	-1.45211	-0.2244	-0.09513	-0.16565	0.00951	-0.0535	0.05622	-0.00305
	-1.43233	-0.22673	-0.09728	-0.13193	0.00329	-0.03596	0.06063	0.0384
	-1.41138	-0.2238	-0.09182	-0.09202	0.0021	-0.01557	0.06586	0.06929
	-1.39198	-0.21529	-0.07765	-0.04954	0.00324	0.0062	0.07183	0.08673
	-1.37219	-0.20121	-0.05423	-0.00815	0.00335	0.02797	0.07881	0.09069
	-1.35241	-0.18213	-0.0218	0.02919	-0.00059841	0.04861	0.08726	0.08377
	-1.33223	-0.15936	0.0184	0.06066	-0.0104	0.06731	0.09759	0.07045
	-1.31206	-0.13471	0.06427	0.08582	-0.02603	0.08352	0.10985	0.05591
	-1.29189	-0.11026	0.11301	0.10545	-0.04554	0.09696	0.12348	0.04482
	-1.27249	-0.08792	0.16158	0.12118	-0.06551	0.10749	0.13715	0.04042
	-1.25231	-0.06923	0.20718	0.13491	-0.08184	0.1151	0.14885	0.04386
	-1.23292	-0.05514	0.24774	0.14832	-0.09077	0.11984	0.15613	0.05419
	-1.21197	-0.04612	0.28224	0.1625	-0.08981	0.12186	0.15656	0.06872
	-1.19218	-0.04232	0.31087	0.1779	-0.07827	0.12141	0.14826	0.08378
	-1.17317	-0.04374	0.33493	0.19443	-0.0574	0.11896	0.13043	0.09558
	-1.15339	-0.05032	0.35641	0.21185	-0.02997	0.11519	0.10373	0.10102
	-1.13321	-0.06195	0.37751	0.23008	0.000529911	0.11096	0.07038	0.09833
	-1.11226	-0.07816	0.40005	0.24945	0.03083	0.10727	0.03401	0.08732
	-1.09325	-0.09793	0.42488	0.27075	0.05869	0.10513	-0.000827213	0.06942
	-1.07308	-0.11935	0.45165	0.29491	0.08337	0.10537	-0.02938	0.04734
	-1.05329	-0.13959	0.47864	0.32265	0.10561	0.1085	-0.04754	0.02462
	-1.03428	-0.15515	0.50304	0.35393	0.1272	0.11459	-0.05261	0.00506
	-1.01256	-0.16232	0.52142	0.3876	0.15015	0.12316	-0.04389	-0.0078
	-0.99316	-0.15798	0.53038	0.42129	0.17586	0.13327	-0.02286	-0.01118
	-0.97454	-0.14028	0.52719	0.45164	0.20439	0.14357	0.00699	-0.00344
	-0.95436	-0.10929	0.5104	0.47483	0.23424	0.15251	0.04074	0.01573
	-0.93419	-0.0672	0.48023	0.48735	0.26251	0.15861	0.07298	0.04519
	-0.91363	-0.01799	0.43857	0.48678	0.28559	0.16064	0.09876	0.0824
	-0.89346	0.03324	0.38885	0.47236	0.30006	0.15792	0.11449	0.12373
	-0.87445	0.0814	0.33553	0.44529	0.30362	0.15037	0.1186	0.16482
	-0.85544	0.12252	0.28353	0.40851	0.29581	0.13865	0.11173	0.20115
	-0.83526	0.1546	0.23753	0.3662	0.27824	0.12402	0.09641	0.22873
	-0.81315	0.17807	0.20146	0.32299	0.25433	0.10826	0.07648	0.24465
	-0.79375	0.19552	0.17801	0.28308	0.22861	0.09339	0.0561	0.24765
	-0.77474	0.21094	0.16849	0.24961	0.20578	0.08145	0.03886	0.23838
	-0.75496	0.22851	0.17277	0.22416	0.18975	0.07424	0.02705	0.21928
	-0.73556	0.25128	0.1894	0.20684	0.18292	0.07314	0.02126	0.19424
	-0.71422	0.28019	0.21591	0.19651	0.18582	0.07895	0.02049	0.16789
	-0.69521	0.31355	0.24904	0.19136	0.1973	0.09187	0.02258	0.14473
	-0.67504	0.34726	0.28499	0.18942	0.21495	0.11148	0.025	0.12826
	-0.65525	0.37576	0.31971	0.1891	0.23581	0.13676	0.02562	0.12031
	-0.63624	0.39334	0.34911	0.18935	0.25704	0.16624	0.02335	0.12072
	-0.61529	0.39562	0.36924	0.18968	0.27636	0.19796	0.01848	0.12738
	-0.59512	0.38072	0.37656	0.18998	0.29228	0.22964	0.01253	0.13677
	-0.57611	0.34984	0.36819	0.19015	0.3039	0.25873	0.00778	0.14469
	-0.55632	0.30711	0.34217	0.18986	0.3107	0.28257	0.00655	0.14719
	-0.53692	0.25859	0.29773	0.18841	0.31208	0.29859	0.01044	0.1414
	-0.51675	0.21097	0.23546	0.18478	0.30725	0.30455	0.01966	0.1261
	-0.49541	0.16992	0.15731	0.17787	0.29517	0.29885	0.03286	0.10183
	-0.47602	0.13885	0.06656	0.16679	0.27487	0.2808	0.0472	0.07073
	-0.45662	0.11819	-0.03255	0.15119	0.24583	0.25082	0.05892	0.03591
	-0.43722	0.10546	-0.13516	0.13143	0.20844	0.21048	0.06411	0.000721839
	-0.41666	0.09602	-0.23632	0.10853	0.16427	0.16232	0.05959	-0.03197
	-0.3961	0.08429	-0.33153	0.08394	0.11604	0.10952	0.04355	-0.06036
	-0.3767	0.06511	-0.41719	0.05915	0.0672	0.05536	0.01605	-0.08396
	-0.35769	0.03484	-0.491	0.0352	0.02124	0.00266	-0.02105	-0.10351
	-0.3379	-0.00812	-0.55218	0.01229	-0.01914	-0.04675	-0.0644	-0.12056
	-0.31657	-0.06344	-0.60162	-0.01048	-0.05285	-0.09228	-0.10985	-0.13699
	-0.29717	-0.12962	-0.64175	-0.03512	-0.08084	-0.13468	-0.15321	-0.15446
	-0.27738	-0.20502	-0.67645	-0.0646	-0.10619	-0.17574	-0.19098	-0.17393
	-0.25799	-0.28895	-0.71063	-0.10238	-0.13361	-0.21775	-0.22096	-0.19554
	-0.2382	-0.38232	-0.74989	-0.15193	-0.16858	-0.26285	-0.24248	-0.21866
	-0.21647	-0.48777	-0.79985	-0.21617	-0.21622	-0.31244	-0.25639	-0.24212
	-0.19708	-0.60914	-0.86556	-0.29704	-0.28023	-0.36673	-0.26476	-0.26465
	-0.1769	-0.75034	-0.95076	-0.39509	-0.362	-0.42461	-0.27039	-0.28519
	-0.15828	-0.91412	-1.05711	-0.50939	-0.46021	-0.48387	-0.27625	-0.30317
	-0.13927	-1.10083	-1.18368	-0.63744	-0.57102	-0.54166	-0.28493	-0.31853
	-0.11716	-1.30774	-1.3266	-0.77539	-0.68862	-0.59512	-0.29819	-0.3317
	-0.09776	-1.52889	-1.47902	-0.91826	-0.8062	-0.64198	-0.31674	-0.34329
	-0.07914	-1.75564	-1.63163	-1.06035	-0.91696	-0.68091	-0.34009	-0.35388
	-0.05896	-1.97764	-1.77352	-1.19565	-1.0151	-0.71163	-0.36675	-0.3638
	-0.03879	-2.18404	-1.89339	-1.31829	-1.0964	-0.73466	-0.39445	-0.37302
	0	-2.36459	-1.98103	-1.42303	-1.1585	-0.7509	-0.42052	-0.38119
	0	-2.51055	-2.02865	-1.50555	-1.20073	-0.76102	-0.44254	-0.38781
	0.0159	-2.61476	-2.03211	-1.56303	-1.22373	-0.76507	-0.45838	-0.39232
	0.03569	-2.67191	-1.99145	-1.59412	-1.22885	-0.76226	-0.46692	-0.39431
	0.05935	-2.67827	-1.911	-1.59917	-1.21761	-0.75108	-0.46806	-0.39357
	0.07836	-2.63156	-1.79868	-1.58007	-1.19137	-0.72979	-0.4627	-0.39004
	0.09854	-2.53107	-1.66484	-1.54006	-1.15118	-0.69704	-0.45254	-0.38367
	0.11716	-2.37808	-1.5207	-1.48335	-1.09785	-0.65256	-0.43969	-0.37434
	0.14005	-2.17649	-1.37673	-1.41465	-1.03227	-0.59761	-0.42617	-0.36174
	0.15867	-1.93338	-1.2412	-1.33867	-0.95574	-0.53523	-0.4135	-0.34542
	0.17807	-1.65921	-1.11921	-1.25967	-0.87026	-0.4699	-0.40231	-0.32493
	0.19785	-1.36753	-1.01235	-1.18106	-0.77866	-0.40696	-0.39229	-0.3001
	0.21725	-1.07379	-0.91892	-1.10509	-0.68453	-0.35175	-0.38229	-0.2713
	0.23898	-0.79365	-0.83479	-1.03271	-0.59193	-0.30867	-0.37071	-0.23961
	0.25876	-0.54082	-0.75457	-0.96361	-0.50499	-0.2804	-0.35601	-0.20688
	0.27816	-0.32504	-0.67297	-0.89636	-0.4273	-0.2674	-0.33716	-0.1755
	0.29756	-0.15059	-0.58592	-0.82878	-0.36144	-0.26786	-0.31402	-0.14806
	0.31657	-0.01581	-0.49142	-0.75831	-0.3086	-0.27801	-0.28744	-0.12674
	0.3379	0.08635	-0.38987	-0.68251	-0.26833	-0.29277	-0.25909	-0.11286
	0.35769	0.16662	-0.2839	-0.59957	-0.23859	-0.30661	-0.23103	-0.10642
	0.37709	0.23704	-0.17776	-0.50864	-0.21608	-0.31435	-0.20514	-0.106
	0.3961	0.30846	-0.07642	-0.41012	-0.19668	-0.31191	-0.1826	-0.10894
	0.41627	0.38838	0.0154	-0.3057	-0.17611	-0.29685	-0.16351	-0.11182
	0.43761	0.47971	0.09408	-0.19811	-0.15065	-0.26856	-0.14686	-0.11115
	0.45739	0.58064	0.15772	-0.09083	-0.11772	-0.22825	-0.13075	-0.10412
	0.47679	0.68559	0.20636	0.01247	-0.07638	-0.17868	-0.11292	-0.08922
	0.49619	0.78697	0.24185	0.10844	-0.02751	-0.12369	-0.09138	-0.06656
	0.51598	0.87726	0.26738	0.19452	0.02629	-0.06764	-0.06502	-0.03789
	0.5377	0.95074	0.28691	0.26917	0.08106	-0.0148	-0.03393	-0.0062
	0.5571	1.00469	0.3044	0.33198	0.1322	0.03118	0.000503754	0.02494
	0.57611	1.03962	0.32331	0.38346	0.17524	0.06782	0.036	0.05214
	0.59589	1.05864	0.34605	0.42468	0.20667	0.09404	0.06989	0.07287
	0.61529	1.06617	0.37389	0.45693	0.2246	0.11028	0.09982	0.08596
	0.63779	1.0666	0.40686	0.48126	0.22921	0.11834	0.1243	0.09176
	0.65642	1.06297	0.44397	0.49835	0.22271	0.12097	0.14304	0.09194
	0.67581	1.05646	0.48347	0.50839	0.20905	0.1213	0.15688	0.08899
	0.6956	1.04636	0.52312	0.51131	0.19319	0.12219	0.16742	0.08563
	0.715	1.03084	0.56051	0.50704	0.18025	0.1257	0.17635	0.08415
	0.73556	1.008	0.59334	0.49585	0.17454	0.13265	0.18483	0.08595
	0.75612	0.97693	0.6196	0.47865	0.17881	0.14259	0.19299	0.09128
	0.77513	0.93842	0.63785	0.45707	0.19378	0.154	0.19969	0.09931
	0.79453	0.89517	0.64739	0.43343	0.21806	0.16481	0.20284	0.10843
	0.81431	0.85121	0.64849	0.41047	0.24854	0.17299	0.19989	0.11667
	0.83681	0.81098	0.64251	0.39098	0.28102	0.17723	0.1887	0.12223
	0.85544	0.77806	0.63187	0.37746	0.31109	0.17729	0.16828	0.12383
	0.876	0.75412	0.61987	0.37169	0.33499	0.17413	0.1394	0.12097
	0.89423	0.73826	0.6103	0.37461	0.35028	0.16971	0.10471	0.11396
	0.91402	0.7269	0.60683	0.38615	0.35621	0.16636	0.06846	0.10374
	0.93497	0.71446	0.6123	0.40532	0.3537	0.16619	0.0358	0.0916
	0.95436	0.69438	0.62804	0.43034	0.34491	0.17042	0.01176	0.07888
	0.97454	0.66052	0.65338	0.45883	0.33272	0.17899	0.000242645	0.06669
	0.99471	0.60838	0.68548	0.48799	0.31997	0.1905	0.00327	0.05572
	1.01372	0.53603	0.71962	0.5148	0.30887	0.20253	0.02053	0.04625
	1.0339	0.44454	0.7499	0.53621	0.30059	0.21228	0.04941	0.03821
	1.05368	0.33774	0.77027	0.54942	0.29519	0.21728	0.08552	0.03136
	1.07424	0.22154	0.77569	0.55209	0.29179	0.21608	0.1235	0.02546
	1.09325	0.10295	0.76318	0.54265	0.289	0.20867	0.15796	0.02045
	1.11265	-0.01102	0.73249	0.5206	0.28536	0.19649	0.18432	0.01645
	1.1336	-0.11439	0.68619	0.48665	0.27982	0.18213	0.19943	0.01376
	1.15377	-0.20285	0.62925	0.44281	0.272	0.16862	0.2019	0.01272
	1.17395	-0.27415	0.56806	0.39218	0.26219	0.15874	0.19204	0.01353
	1.19373	-0.32803	0.50909	0.33859	0.2512	0.15431	0.1716	0.01611
	1.21274	-0.36589	0.45769	0.28606	0.23997	0.15577	0.14334	0.02002
	1.23369	-0.39024	0.41699	0.23818	0.22921	0.16212	0.11062	0.02443
	1.25387	-0.4041	0.38744	0.19755	0.21909	0.1712	0.07693	0.0283
	1.27326	-0.41038	0.36684	0.16541	0.20908	0.18028	0.04564	0.03058
	1.29266	-0.4114	0.35106	0.14155	0.19805	0.18672	0.0197	0.03039
	1.31206	-0.40861	0.33501	0.12448	0.18458	0.18856	0.00145	0.02735
	1.33262	-0.40241	0.31388	0.11188	0.16732	0.18494	-0.00756	0.02162
	1.35318	-0.39235	0.28411	0.10119	0.14543	0.17617	-0.00681	0.01401
	1.37258	-0.37736	0.24411	0.09018	0.11888	0.1635	0.00306	0.00581
	1.39314	-0.35622	0.19439	0.07738	0.08855	0.14873	0.0202	-0.00145
	1.41254	-0.32805	0.13732	0.06236	0.05614	0.13362	0.04166	-0.00624
	1.43271	-0.29281	0.07646	0.04563	0.02385	0.11947	0.06377	-0.00734
	1.45211	-0.25164	0.01576	0.02841	-0.00602	0.10683	0.08267	-0.00407
	1.47267	-0.20698	-0.0412	0.01221	-0.0315	0.09545	0.09502	0.00365
	1.49168	-0.16246	-0.09173	-0.00157	-0.05123	0.08447	0.09872	0.01536
	1.51108	-0.12245	-0.13438	-0.012	-0.06468	0.0728	0.09336	0.03017
	1.53203	-0.09137	-0.16885	-0.01883	-0.072	0.05956	0.08051	0.047
	1.55182	-0.07299	-0.19585	-0.02247	-0.07392	0.04445	0.06343	0.06479
	1.57199	-0.06963	-0.21674	-0.02385	-0.07138	0.02799	0.04645	0.08262
	1.59139	-0.08162	-0.23328	-0.02426	-0.06532	0.01153	0.03409	0.09975
	1.61156	-0.10713	-0.24736	-0.02504	-0.05648	-0.00297	0.03	0.1155
	1.63212	-0.14234	-0.26082	-0.02736	-0.04533	-0.01329	0.03613	0.12916
	1.65191	-0.18199	-0.27535	-0.03209	-0.03221	-0.01747	0.05222	0.13981
	1.67169	-0.22019	-0.2923	-0.03969	-0.01745	-0.0142	0.07579	0.14633
	1.69109	-0.25139	-0.31246	-0.05016	-0.00158	-0.00321	0.10274	0.1475
	1.71049	-0.2712	-0.33582	-0.06304	0.01457	0.01456	0.12819	0.14222
	1.73144	-0.2769	-0.36136	-0.07744	0.02988	0.03704	0.14769	0.12986
	1.75045	-0.26769	-0.38687	-0.0921	0.04311	0.06128	0.15818	0.11065
	1.7714	-0.24437	-0.40909	-0.10551	0.05313	0.08391	0.15867	0.08589
	1.78963	-0.2089	-0.42401	-0.11605	0.05918	0.10161	0.15039	0.05796
	1.80981	-0.16359	-0.42753	-0.1223	0.06111	0.11168	0.13641	0.03005
	1.83114	-0.11051	-0.41617	-0.12324	0.05945	0.11242	0.12076	0.00564
	1.85132	-0.05104	-0.38786	-0.1185	0.0553	0.10341	0.10733	-0.01222
	1.86994	0.01427	-0.34255	-0.10853	0.05014	0.08551	0.0989	-0.02163
	1.8905	0.08544	-0.2824	-0.09458	0.04543	0.06073	0.09637	-0.0223
	1.9099	0.16256	-0.21162	-0.07855	0.0423	0.03184	0.09855	-0.01581
	1.93046	0.24515	-0.13584	-0.06264	0.04131	0.00198	0.10248	-0.0053
	1.95025	0.33165	-0.06118	-0.04892	0.04236	-0.02587	0.1042	0.00517
	1.97042	0.41921	0.00682	-0.03898	0.04477	-0.04925	0.09975	0.01154
	1.98982	0.50374	0.06406	-0.0336	0.04756	-0.06652	0.08622	0.01077
	2.00999	0.5805	0.10853	-0.03264	0.04978	-0.07695	0.06252	0.00163
	2.02978	0.64479	0.14041	-0.03522	0.05079	-0.08073	0.02971	-0.01492
	2.04995	0.6928	0.1618	-0.03998	0.05053	-0.07875	-0.00917	-0.03584
	2.06974	0.72232	0.17604	-0.0455	0.04952	-0.0724	-0.04971	-0.05666
	2.08952	0.73306	0.18691	-0.05067	0.0487	-0.06328	-0.08704	-0.07254
	2.1097	0.72651	0.19773	-0.05494	0.04915	-0.05296	-0.11678	-0.07939
	2.12909	0.7055	0.21087	-0.05835	0.05172	-0.04279	-0.13594	-0.07486
	2.14965	0.67331	0.22735	-0.06132	0.05667	-0.03376	-0.14337	-0.05894
	2.16905	0.63284	0.24694	-0.06438	0.06347	-0.0264	-0.1399	-0.03394
	2.18923	0.5859	0.26847	-0.06782	0.07081	-0.02077	-0.12806	-0.00396
	2.20824	0.53292	0.29027	-0.07144	0.07677	-0.01647	-0.11147	0.02608
	2.22919	0.47311	0.31059	-0.07451	0.07918	-0.01269	-0.09408	0.05158
	2.24897	0.40506	0.32799	-0.076	0.07608	-0.00832	-0.07944	0.0693
	2.26914	0.32767	0.34146	-0.07496	0.06613	-0.00216	-0.07007	0.07793
	2.28893	0.24097	0.35048	-0.07093	0.04894	0.00687	-0.06708	0.07826
	2.30872	0.14687	0.35483	-0.06439	0.02522	0.01945	-0.07012	0.07269
	2.32889	0.04927	0.35452	-0.05683	-0.00327	0.03563	-0.07754	0.06446
	2.34868	-0.04627	0.34959	-0.05066	-0.03403	0.05465	-0.08675	0.05664
	2.36846	-0.13338	0.34014	-0.04873	-0.06418	0.07493	-0.09477	0.05128
	2.38863	-0.20607	0.32631	-0.05368	-0.09091	0.0942	-0.09874	0.04894
	2.40803	-0.25992	0.30831	-0.06725	-0.1119	0.10985	-0.09646	0.04865
	2.42782	-0.29291	0.28656	-0.08971	-0.12564	0.11933	-0.08674	0.04837
	2.44838	-0.3059	0.26159	-0.11957	-0.13156	0.12066	-0.06965	0.0457
	2.46855	-0.30235	0.23408	-0.15377	-0.12999	0.11286	-0.04648	0.03879
	2.48795	-0.2876	0.2047	-0.18808	-0.12201	0.09616	-0.0196	0.02694
	2.50813	-0.26772	0.17408	-0.21794	-0.10915	0.07207	0.00795	0.01096
	2.52752	-0.24834	0.14278	-0.23918	-0.09306	0.04311	0.03297	-0.00699
	2.54808	-0.23364	0.11131	-0.24883	-0.07521	0.01238	0.05271	-0.02388
	2.56748	-0.22578	0.08028	-0.24556	-0.05671	-0.01703	0.06534	-0.03664
	2.58766	-0.22488	0.05059	-0.22975	-0.03819	-0.04251	0.0704	-0.04293
	2.60783	-0.22937	0.02345	-0.20329	-0.01985	-0.06242	0.06885	-0.04177
	2.62723	-0.23672	0.000483344	-0.16908	-0.00163	-0.0762	0.063	-0.03374
	2.6474	-0.2442	-0.01651	-0.13038	0.01658	-0.08438	0.05597	-0.02085
	2.66719	-0.24944	-0.02585	-0.09022	0.03477	-0.08823	0.05112	-0.00602
	2.68736	-0.25072	-0.02634	-0.05099	0.05258	-0.08941	0.05124	0.00768
	2.70715	-0.24693	-0.01772	-0.01419	0.0693	-0.08947	0.05792	0.0177
	2.72693	-0.23721	-0.000918169	0.01959	0.08393	-0.08954	0.07109	0.02262
	2.74672	-0.22058	0.02193	0.05049	0.09539	-0.09006	0.089	0.02232
	2.7665	-0.19563	0.04768	0.07921	0.10278	-0.09084	0.10849	0.01789
	2.78706	-0.16051	0.07269	0.10668	0.10565	-0.09112	0.12566	0.01122
	2.80685	-0.11326	0.09345	0.13395	0.10423	-0.08988	0.13671	0.00444
	2.82664	-0.05241	0.10719	0.16203	0.09953	-0.08607	0.13883	-0.000632594
	2.84759	0.02231	0.11241	0.19176	0.09322	-0.0789	0.13084	-0.0029
	2.86698	0.10938	0.10911	0.22379	0.08743	-0.06798	0.11347	-0.00213
	2.88638	0.20521	0.09871	0.25844	0.08439	-0.05337	0.08929	0.00119
	2.90578	0.30427	0.08368	0.29555	0.08599	-0.03554	0.06205	0.00608
	2.92556	0.3998	0.06703	0.33441	0.09343	-0.01527	0.03593	0.01155
	2.94613	0.48484	0.05168	0.37368	0.10696	0.00648	0.0146	0.01693
	2.96552	0.55335	0.03999	0.4114	0.12581	0.02873	0.00043523	0.02214
	2.98609	0.60133	0.03347	0.44524	0.14832	0.05058	-0.00588	0.02768
	3.00626	0.62751	0.03266	0.47276	0.17218	0.07131	-0.00535	0.03455
	3.02488	0.63347	0.0373	0.49183	0.19485	0.0904	-0.000186635	0.0439
	3.04583	0.62332	0.04653	0.5011	0.21393	0.1076	0.00687	0.05671
	3.06562	0.6027	0.05914	0.50021	0.22754	0.1229	0.01344	0.07347
	3.08501	0.57776	0.07372	0.49002	0.23452	0.13645	0.01818	0.09392
	3.10596	0.55391	0.08878	0.47248	0.23453	0.1485	0.02112	0.11705
	3.12536	0.5349	0.10269	0.45032	0.228	0.15928	0.02358	0.14115
	3.14476	0.52239	0.11372	0.42661	0.21601	0.16885	0.02768	0.16404
	3.16493	0.51589	0.12012	0.4043	0.20003	0.17705	0.03556	0.18337
	3.18511	0.51323	0.12034	0.38578	0.18176	0.18348	0.04855	0.19697
	3.20528	0.51136	0.11337	0.37258	0.16291	0.18753	0.06654	0.20317
	3.22507	0.50717	0.09922	0.36539	0.14506	0.18861	0.08775	0.20102
	3.24524	0.4983	0.07928	0.36407	0.12953	0.18637	0.10898	0.19049
	3.26503	0.48364	0.05649	0.36795	0.11733	0.18087	0.12627	0.17245
	3.28442	0.46346	0.03518	0.37607	0.1091	0.17282	0.13591	0.14865
	3.3046	0.43928	0.02052	0.38739	0.10502	0.16351	0.1354	0.12149
	3.32399	0.41337	0.01768	0.40088	0.10491	0.15471	0.1242	0.09374
	3.34456	0.38815	0.03071	0.41555	0.10816	0.14829	0.10401	0.06822
	3.36434	0.36567	0.06162	0.43034	0.11388	0.14582	0.07852	0.04737
	3.38413	0.34714	0.10966	0.4441	0.12103	0.14816	0.05265	0.03295
	3.40391	0.33275	0.17112	0.45552	0.1286	0.15515	0.03147	0.02577
	3.42409	0.3217	0.23977	0.46324	0.13575	0.16553	0.01907	0.02553
	3.44387	0.31244	0.30778	0.46599	0.14198	0.17714	0.01768	0.03091
	3.46482	0.30306	0.36712	0.46289	0.14714	0.18736	0.02721	0.03975
	3.48461	0.29168	0.41093	0.45355	0.15138	0.19365	0.0454	0.04935
	3.50362	0.27681	0.4347	0.43819	0.15501	0.19415	0.06844	0.05697
	3.5234	0.25759	0.43702	0.41758	0.1583	0.1881	0.09195	0.06018
	3.54319	0.23385	0.41961	0.39273	0.16124	0.17599	0.11205	0.05731
	3.56336	0.2061	0.38674	0.36459	0.1634	0.1594	0.12621	0.04764
	3.58354	0.17528	0.34415	0.33365	0.16395	0.14057	0.13369	0.0315
	3.60449	0.14265	0.29776	0.29972	0.16168	0.12181	0.13552	0.01019
	3.62311	0.10947	0.2524	0.26186	0.15527	0.10488	0.134	-0.01427
	3.64251	0.0769	0.21093	0.21864	0.14358	0.09055	0.13188	-0.03945
	3.66307	0.04583	0.17388	0.16853	0.12595	0.07842	0.13149	-0.06293
	3.68324	0.01684	0.13969	0.11049	0.10237	0.06712	0.13403	-0.08258
	3.70303	-0.0099	0.10538	0.04445	0.07358	0.05469	0.13924	-0.09693
	3.72281	-0.0346	0.06755	-0.0283	0.04099	0.03922	0.14547	-0.10525
	3.74221	-0.0579	0.02342	-0.10506	0.00642	0.01941	0.15011	-0.10764
	3.76277	-0.08093	-0.02835	-0.18205	-0.02819	-0.00498	0.15033	-0.10495
	3.78256	-0.10527	-0.08728	-0.25497	-0.0611	-0.03299	0.14376	-0.09858
	3.80273	-0.13294	-0.15104	-0.31974	-0.09109	-0.06264	0.12914	-0.09023
	3.82252	-0.16622	-0.21596	-0.37328	-0.11753	-0.09131	0.10649	-0.0816
	3.84269	-0.20744	-0.27771	-0.414	-0.14045	-0.11636	0.0772	-0.07411
	3.86248	-0.25858	-0.3322	-0.4421	-0.16036	-0.13564	0.04355	-0.0687
	3.88265	-0.3209	-0.37629	-0.4594	-0.17801	-0.14796	0.00832	-0.06562
	3.90205	-0.39453	-0.40839	-0.46888	-0.1942	-0.15325	-0.02584	-0.06448
	3.92222	-0.47818	-0.42859	-0.47401	-0.20946	-0.15253	-0.05676	-0.06433
	3.94201	-0.56904	-0.43861	-0.47805	-0.22398	-0.14755	-0.08297	-0.06387
	3.96179	-0.66293	-0.44132	-0.48335	-0.23753	-0.14043	-0.10375	-0.06173
	3.98158	-0.75469	-0.44019	-0.49107	-0.24953	-0.13325	-0.11896	-0.05683
	4.00175	-0.83877	-0.43865	-0.50104	-0.25919	-0.12767	-0.12881	-0.04861
	4.02193	-0.90993	-0.43945	-0.512	-0.26569	-0.1248	-0.13371	-0.03721
	4.04132	-0.96391	-0.44427	-0.522	-0.26837	-0.12513	-0.13414	-0.02351
	4.06111	-0.99794	-0.45348	-0.52893	-0.26692	-0.12868	-0.13068	-0.00901
	4.08167	-1.01099	-0.46616	-0.53097	-0.26146	-0.13512	-0.12411	0.00444
	4.10184	-1.00376	-0.48035	-0.527	-0.25262	-0.1439	-0.11544	0.01497
	4.12124	-0.97834	-0.49342	-0.51679	-0.24148	-0.1543	-0.10596	0.02104
	4.14103	-0.9377	-0.50258	-0.501	-0.2295	-0.16547	-0.09712	0.02172
	4.1612	-0.88519	-0.50539	-0.48111	-0.2183	-0.1763	-0.09034	0.01692
	4.17788	-0.82396	-0.50015	-0.4592	-0.20947	-0.18545	-0.08669	0.00732
	4.20155	-0.75664	-0.4862	-0.43759	-0.20428	-0.19132	-0.08665	-0.00569
	4.22056	-0.68523	-0.46395	-0.41863	-0.20349	-0.19223	-0.08993	-0.02027
	4.24034	-0.61112	-0.43478	-0.40425	-0.20711	-0.18668	-0.09551	-0.0345
	4.25741	-0.53533	-0.40073	-0.39573	-0.21437	-0.17365	-0.10177	-0.04661
	4.28069	-0.45876	-0.36406	-0.39339	-0.22378	-0.15299	-0.10697	-0.0553
	4.30009	-0.38246	-0.32684	-0.39645	-0.23331	-0.12559	-0.10953	-0.05983
	4.32026	-0.30768	-0.29056	-0.40294	-0.24072	-0.09351	-0.10853	-0.06011
	4.33695	-0.23596	-0.25597	-0.40994	-0.24394	-0.05974	-0.10385	-0.05659
	4.35984	-0.16889	-0.22298	-0.41389	-0.24143	-0.02778	-0.09627	-0.05016
	4.37729	-0.10803	-0.1909	-0.41115	-0.23243	-0.00111	-0.08724	-0.04194
	4.40057	-0.05459	-0.15867	-0.39861	-0.2171	0.01748	-0.07845	-0.03314
	4.42113	-0.00936	-0.12522	-0.3743	-0.19644	0.02644	-0.07152	-0.02491
	4.43587	0.0274	-0.08986	-0.33781	-0.172	0.02581	-0.06743	-0.01826
	4.46032	0.05594	-0.05245	-0.29045	-0.14556	0.01725	-0.06643	-0.01398
	4.47622	0.0769	-0.01354	-0.23501	-0.11876	0.00374	-0.06788	-0.01263
	4.4964	0.0912	0.02568	-0.17532	-0.09271	-0.01097	-0.07044	-0.01447
	4.5189	0.09993	0.06358	-0.11543	-0.06786	-0.02304	-0.07245	-0.01954
	4.53519	0.1042	0.09831	-0.05891	-0.04399	-0.02939	-0.07228	-0.02754
	4.55924	0.10513	0.1281	-0.00818	-0.02035	-0.02816	-0.06877	-0.03787
	4.57593	0.10375	0.15145	0.03584	0.004	-0.01908	-0.06148	-0.04962
	4.59688	0.10103	0.16737	0.07364	0.0299	-0.00343	-0.05077	-0.06162
	4.61938	0.09782	0.1755	0.10676	0.05777	0.01635	-0.03775	-0.07246
	4.63645	0.09479	0.17616	0.13715	0.08748	0.0373	-0.02396	-0.08064
	4.65934	0.0925	0.17041	0.16644	0.11833	0.05661	-0.0111	-0.08474
	4.67563	0.09138	0.15993	0.19543	0.1491	0.07225	-0.000614603	-0.08356
	4.69891	0.09179	0.14699	0.22388	0.17837	0.08339	0.00653	-0.07632
	4.7152	0.09418	0.13419	0.25057	0.20467	0.09049	0.01008	-0.06283
	4.73576	0.0992	0.12418	0.2738	0.22675	0.09506	0.01043	-0.04357
	4.75865	0.10779	0.11929	0.29195	0.24368	0.09916	0.00856	-0.0197
	4.77572	0.12128	0.12112	0.30416	0.25495	0.10484	0.00582	0.00703
	4.799	0.14124	0.13028	0.3107	0.26039	0.11352	0.00358	0.03445
	4.81452	0.16934	0.1461	0.31304	0.2602	0.12571	0.00296	0.06029
	4.83508	0.20699	0.16683	0.31354	0.25484	0.14084	0.00467	0.0824
	4.85913	0.25504	0.18981	0.31496	0.24507	0.15747	0.00872	0.09912
	4.87504	0.31342	0.21214	0.31973	0.23192	0.17371	0.01458	0.10953
	4.89444	0.38103	0.23124	0.32941	0.21676	0.18768	0.02113	0.1135
	4.91888	0.45566	0.24559	0.3443	0.20125	0.19798	0.02697	0.11179
	4.93323	0.53424	0.2551	0.36348	0.18729	0.20395	0.0307	0.10584
	4.95457	0.61316	0.26127	0.38514	0.17683	0.20569	0.03126	0.09753
	4.97901	0.68872	0.26684	0.40706	0.17161	0.20385	0.02819	0.08888
	4.99492	0.75752	0.2752	0.42724	0.17289	0.19935	0.02189	0.0817
	5.01393	0.81682	0.28944	0.44436	0.18114	0.19295	0.01359	0.07731
	5.03876	0.86463	0.31153	0.458	0.19596	0.18504	0.00529	0.07639
	5.05389	0.89969	0.34164	0.46849	0.21598	0.17555	-0.000601035	0.07889
	5.0729	0.92138	0.37792	0.47672	0.2391	0.1641	-0.0017	0.08413
	5.09307	0.92941	0.41678	0.48356	0.26277	0.15038	0.00387	0.09093
	5.11324	0.92375	0.45363	0.48961	0.28443	0.13437	0.01707	0.09784
	5.13342	0.9045	0.48392	0.49484	0.30192	0.11678	0.0376	0.10332
	5.15669	0.87197	0.50418	0.49862	0.31379	0.099	0.06391	0.10597
	5.1726	0.82678	0.51285	0.49994	0.31946	0.08298	0.09331	0.10469
	5.19355	0.77009	0.5106	0.4977	0.31924	0.07078	0.12247	0.09876
	5.21256	0.70367	0.50009	0.49104	0.31405	0.06409	0.14796	0.08798
	5.23312	0.62993	0.48523	0.47962	0.30512	0.06363	0.16691	0.07274
	5.25407	0.55175	0.47008	0.46357	0.29367	0.06884	0.17754	0.05398
	5.27386	0.47218	0.45774	0.44346	0.28053	0.07788	0.17944	0.03328
	5.29403	0.39412	0.44948	0.41997	0.26601	0.08787	0.17368	0.01266
	5.31343	0.31996	0.44437	0.39368	0.24992	0.0955	0.16247	-0.00557
	5.33671	0.25135	0.43946	0.36488	0.23165	0.0978	0.14876	-0.01915
	5.35184	0.18915	0.43057	0.33359	0.21049	0.09275	0.13552	-0.02626
	5.37162	0.13356	0.4133	0.29966	0.18586	0.07983	0.12519	-0.02591
	5.39218	0.08431	0.38424	0.26305	0.15759	0.06015	0.11916	-0.01825
	5.41119	0.04097	0.3418	0.22407	0.12609	0.03618	0.11755	-0.00474
	5.43059	0.00319	0.28666	0.18348	0.09228	0.01123	0.11929	0.01199
	5.45076	-0.02923	0.22167	0.14243	0.0575	-0.01125	0.12242	0.02853
	5.47443	-0.05638	0.15123	0.10224	0.0233	-0.02844	0.12457	0.04129
	5.49189	-0.07847	0.08037	0.06403	-0.00889	-0.03865	0.12355	0.04725
	5.51051	-0.09602	0.01378	0.0284	-0.03799	-0.04155	0.11778	0.04464
	5.5303	-0.11014	-0.04503	-0.00477	-0.06339	-0.03807	0.10661	0.03337
	5.55086	-0.12258	-0.09411	-0.03627	-0.08504	-0.03006	0.09039	0.01519
	5.57297	-0.13571	-0.13313	-0.06726	-0.10338	-0.01972	0.07029	-0.00664
	5.59004	-0.15218	-0.16294	-0.09875	-0.11911	-0.0091	0.04794	-0.02803
	5.61177	-0.17459	-0.18509	-0.13112	-0.13297	0.000258838	0.02504	-0.04493
	5.63233	-0.20502	-0.20112	-0.16366	-0.14553	0.0075	0.003	-0.05425
	5.65211	-0.24474	-0.21218	-0.19455	-0.15697	0.01237	-0.01736	-0.0546
	5.67539	-0.29399	-0.21884	-0.22106	-0.16703	0.01494	-0.03588	-0.04663
	5.69169	-0.35204	-0.22121	-0.24018	-0.17504	0.01536	-0.05295	-0.03289
	5.71147	-0.41731	-0.21927	-0.24945	-0.18007	0.01356	-0.06932	-0.01723
	5.73397	-0.4878	-0.21324	-0.24773	-0.18119	0.00916	-0.08574	-0.0039
	5.75027	-0.56137	-0.20393	-0.23578	-0.1777	0.0016	-0.10273	0.00341
	5.77005	-0.63597	-0.19276	-0.21638	-0.16936	-0.00968	-0.12037	0.00247
	5.79255	-0.70984	-0.18171	-0.19402	-0.15655	-0.02486	-0.13818	-0.00703
	5.81234	-0.7814	-0.17287	-0.17409	-0.14031	-0.0435	-0.15516	-0.02346
	5.83019	-0.84915	-0.16803	-0.16189	-0.12219	-0.06448	-0.17	-0.04365
	5.8523	-0.91144	-0.16821	-0.16149	-0.10403	-0.08602	-0.18122	-0.0637
	5.87014	-0.96638	-0.17342	-0.17496	-0.08772	-0.10604	-0.18748	-0.07991
	5.89032	-1.01175	-0.18262	-0.20199	-0.07481	-0.12258	-0.18776	-0.08956
	5.9101	-1.04525	-0.19397	-0.23992	-0.06636	-0.13432	-0.1816	-0.0915
	5.93299	-1.06468	-0.20522	-0.28441	-0.06275	-0.14089	-0.16919	-0.08626
	5.95161	-1.06839	-0.21428	-0.3303	-0.06369	-0.1431	-0.15146	-0.0758
	5.9714	-1.05554	-0.21964	-0.37256	-0.06839	-0.14277	-0.13004	-0.06296
	5.99119	-1.02632	-0.22065	-0.40724	-0.07577	-0.14239	-0.10717	-0.05073
	6.01369	-0.98194	-0.21763	-0.43191	-0.08478	-0.1446	-0.08545	-0.04163
	6.03231	-0.92442	-0.21175	-0.4459	-0.09459	-0.15156	-0.06762	-0.03724
	6.05054	-0.85626	-0.20467	-0.45006	-0.10483	-0.16454	-0.0561	-0.03802
	6.07266	-0.77992	-0.19827	-0.44631	-0.11558	-0.18352	-0.05265	-0.0435
	6.09167	-0.69755	-0.19423	-0.43707	-0.12729	-0.20729	-0.05798	-0.05254
	6.11262	-0.61066	-0.19387	-0.42476	-0.14064	-0.23366	-0.07149	-0.06383
	6.13085	-0.52018	-0.19804	-0.41145	-0.15619	-0.25994	-0.09123	-0.07618
	6.1518	-0.42664	-0.20712	-0.39873	-0.17428	-0.28351	-0.11413	-0.08878
	6.17236	-0.33057	-0.22114	-0.38776	-0.19482	-0.3023	-0.13642	-0.10122
	6.19137	-0.23293	-0.23992	-0.37936	-0.21723	-0.31514	-0.15428	-0.11331
	6.21232	-0.13542	-0.26315	-0.37419	-0.2406	-0.32188	-0.1646	-0.12485
	6.23133	-0.04066	-0.29041	-0.37282	-0.26384	-0.32326	-0.16564	-0.13544
	6.25189	0.04798	-0.32117	-0.37573	-0.28589	-0.32058	-0.1574	-0.14436
	6.2709	0.12673	-0.3547	-0.38315	-0.30594	-0.31531	-0.14173	-0.1506
	6.29224	0.19206	-0.39006	-0.39496	-0.32356	-0.30868	-0.12201	-0.15308
	6.31047	0.24123	-0.42608	-0.41055	-0.33875	-0.30148	-0.10241	-0.15101
	6.33181	0.27292	-0.46138	-0.42875	-0.35179	-0.2939	-0.08708	-0.14416
	6.35004	0.28745	-0.49453	-0.44794	-0.3631	-0.28567	-0.07915	-0.13311
	6.37061	0.28683	-0.52413	-0.46618	-0.37301	-0.27625	-0.08008	-0.11933
	6.39117	0.27434	-0.549	-0.48145	-0.38159	-0.26517	-0.0893	-0.10499
	6.41289	0.25398	-0.56819	-0.49186	-0.38847	-0.25219	-0.10435	-0.09265
	6.4319	0.22971	-0.58107	-0.49586	-0.3929	-0.2375	-0.12141	-0.08476
	6.45363	0.20478	-0.58727	-0.49232	-0.39386	-0.22164	-0.13624	-0.08318
	6.47303	0.18124	-0.58664	-0.48061	-0.39022	-0.20536	-0.14511	-0.08877
	6.49204	0.15976	-0.57917	-0.46054	-0.38104	-0.18941	-0.14567	-0.10117
	6.51299	0.13977	-0.56499	-0.43238	-0.36579	-0.17426	-0.13744	-0.11878
	6.53122	0.11993	-0.54436	-0.39677	-0.34453	-0.15998	-0.12187	-0.13903
	6.55256	0.09869	-0.51779	-0.35478	-0.31798	-0.14621	-0.10194	-0.15874
	6.5704	0.07492	-0.48606	-0.30785	-0.28746	-0.13229	-0.08135	-0.17469
	6.59135	0.04837	-0.45028	-0.25784	-0.25476	-0.11753	-0.06367	-0.18411
	6.61114	0.0199	-0.41192	-0.20687	-0.22184	-0.1015	-0.05153	-0.18512
	6.63054	-0.00861	-0.37265	-0.15722	-0.19064	-0.08423	-0.046	-0.17699
	6.65187	-0.03457	-0.33412	-0.11115	-0.16278	-0.06638	-0.04655	-0.16023
	6.67088	-0.05524	-0.29779	-0.07052	-0.13939	-0.04914	-0.05129	-0.13641
	6.69067	-0.06815	-0.2646	-0.03669	-0.12104	-0.034	-0.05756	-0.10793
	6.71007	-0.07169	-0.23483	-0.01023	-0.1077	-0.02241	-0.06271	-0.07757
	6.7314	-0.06526	-0.20804	0.00905	-0.09887	-0.01537	-0.06474	-0.04814
	6.75235	-0.04941	-0.18322	0.02206	-0.09372	-0.01313	-0.06283	-0.02206
	6.77098	-0.02561	-0.15904	0.0302	-0.09124	-0.01505	-0.0574	-0.00114
	6.79115	0.00404	-0.13422	0.03507	-0.09045	-0.01966	-0.04992	0.0136
	6.81055	0.03717	-0.10791	0.03818	-0.09053	-0.02493	-0.04239	0.02194
	6.83072	0.07149	-0.08006	0.04074	-0.09085	-0.02872	-0.03679	0.02437
	6.85167	0.10505	-0.0515	0.04355	-0.09108	-0.02925	-0.03446	0.0219
	6.87146	0.13633	-0.02392	0.04699	-0.09103	-0.02551	-0.03582	0.01594
	6.89047	0.1643	0.000416157	0.05115	-0.09065	-0.01753	-0.04024	0.00806
	6.91103	0.18835	0.01913	0.05596	-0.08986	-0.00638	-0.04633	-0.0001725
	6.9312	0.20816	0.03023	0.06136	-0.08849	0.00606	-0.05227	-0.00725
	6.95138	0.22362	0.03265	0.0674	-0.08614	0.01753	-0.0564	-0.01187
	6.97	0.23476	0.02655	0.07423	-0.08222	0.02594	-0.05762	-0.01297
	6.99095	0.24171	0.01352	0.08211	-0.07595	0.0299	-0.05565	-0.00978
	7.01151	0.24466	-0.00363	0.0913	-0.06649	0.02909	-0.0511	-0.00192
	7.03052	0.24386	-0.02116	0.10204	-0.05303	0.02448	-0.04518	0.01064
	7.0503	0.23962	-0.03492	0.11456	-0.03503	0.01822	-0.03932	0.02748
	7.07048	0.23224	-0.04102	0.12908	-0.01228	0.01328	-0.03474	0.04775
	7.09104	0.22206	-0.0363	0.14595	0.01497	0.01293	-0.03201	0.07024
	7.11121	0.2094	-0.01881	0.16567	0.046	0.02003	-0.03078	0.0935
	7.13139	0.19462	0.01201	0.18893	0.0797	0.03652	-0.02985	0.11594
	7.15117	0.17813	0.05528	0.21643	0.11471	0.06286	-0.02733	0.13609
	7.17096	0.16048	0.10893	0.24873	0.14966	0.09792	-0.02104	0.15272
	7.19074	0.1423	0.16998	0.28596	0.18334	0.139	-0.00905	0.16502
	7.21053	0.12436	0.23498	0.32758	0.21491	0.18232	0.00988	0.17268
	7.23148	0.10746	0.30042	0.37222	0.24402	0.22357	0.03596	0.17589
	7.25088	0.09232	0.36305	0.41773	0.27081	0.25869	0.06825	0.17525
	7.27066	0.07951	0.42016	0.46144	0.29581	0.28459	0.10476	0.17167
	7.29045	0.06932	0.46973	0.50056	0.31979	0.29965	0.14276	0.16622
	7.31101	0.06179	0.5105	0.53273	0.34353	0.30403	0.17923	0.15991
	7.33002	0.05675	0.54196	0.55643	0.36755	0.29955	0.2114	0.15367
	7.35058	0.05391	0.5643	0.5714	0.39194	0.2893	0.23715	0.14817
	7.37153	0.05306	0.57831	0.57858	0.41628	0.27697	0.25536	0.14387
	7.39015	0.05409	0.58523	0.57997	0.43962	0.26612	0.26598	0.14101
	7.41071	0.05711	0.58666	0.5781	0.46057	0.25944	0.26997	0.1396
	7.43011	0.0623	0.58435	0.57544	0.47754	0.25831	0.26902	0.13955
	7.45067	0.06979	0.58003	0.57383	0.48897	0.26262	0.26518	0.14064

## Sheet: Fig2d
Frequency (1/T)	FFT (Magnitude)		|B//| (T)	ΔR (Ω)
0	1.01755e-12		7.46852	0.06126
0.06694	1.00417e-13		7.46813	0.07244
0.13388	24.3825		7.44951	0.08414
0.20082	54.675		7.42895	0.09492
0.26775	33.7616		7.40916	0.10318
0.33469	68.1036		7.38899	0.10763
0.40163	61.6457		7.36843	0.10752
0.46857	102.292		7.34942	0.103
0.53551	106.263		7.32924	0.0951
0.60245	89.1996		7.30946	0.08558
0.66939	113.942		7.2889	0.07655
0.73632	146.127		7.26911	0.06994
0.80326	88.3006		7.24971	0.06713
0.8702	58.4408		7.22954	0.06859
0.93714	21.043		7.21014	0.07394
1.00408	30.6409		7.18958	0.08217
1.07102	35.8034		7.16979	0.09207
1.13795	18.6316		7.1504	0.10273
1.20489	58.8458		7.13061	0.11391
1.27183	26.8139		7.10966	0.12612
1.33877	17.9118		7.09026	0.1405
1.40571	9.96772		7.06931	0.15833
1.47265	33.0267		7.05108	0.18047
1.53959	15.9665		7.03091	0.20686
1.60652	5.27184		7.01073	0.23629
1.67346	44.0148		6.99056	0.26644
1.7404	20.8615		6.96961	0.29435
1.80734	25.8692		6.9506	0.31709
1.87428	14.2824		6.9312	0.33252
1.94122	11.5083		6.91103	0.33983
2.00816	9.6207		6.89124	0.33978
2.07509	10.3956		6.87029	0.33446
2.14203	10.5131		6.8509	0.32675
2.20897	15.0799		6.83189	0.31948
2.27591	10.561		6.81132	0.31468
2.34285	3.20704		6.79154	0.31301
2.40979	0.9918		6.77059	0.3137
2.47673	14.1677		6.75119	0.31481
2.54366	6.74814		6.73179	0.31396
2.6106	7.96278		6.71162	0.30904
2.67754	4.77886		6.69183	0.29895
2.74448	5.06345		6.67011	0.28388
2.81142	6.31012		6.65187	0.26529
2.87836	4.50428		6.63209	0.24533
2.94529	6.06233		6.6123	0.22616
3.01223	3.63612		6.59174	0.20921
3.07917	4.89499		6.57118	0.19468
3.14611	1.39435		6.55217	0.18151
3.21305	2.18297		6.53238	0.16776
3.27999	3.25173		6.5126	0.15143
3.34693	2.7612		6.49126	0.13126
3.41386	1.22387		6.47186	0.10748
3.4808	1.5452		6.4513	0.08212
3.54774	2.13389		6.43346	0.05875
3.61468	4.78435		6.41289	0.04169
3.68162	0.96228		6.39272	0.03489
3.74856	1.93134		6.37216	0.04073
3.8155	3.84259		6.35121	0.05907
3.88243	3.1195		6.33259	0.08682
3.94937	1.90889		6.3128	0.11821
4.01631	3.24302		6.29302	0.14559
4.08325	1.31535		6.27207	0.16076
4.15019	3.47189		6.25267	0.15645
4.21713	0.61087		6.23366	0.12755
4.28407	0.35004		6.21387	0.072
4.351	0.88335		6.19331	-0.00897
4.41794	2.89785		6.17314	-0.11119
4.48488	2.50823		6.15219	-0.22835
4.55182	1.28451		6.13357	-0.35308
4.61876	1.33179		6.11417	-0.47806
4.6857	0.27107		6.09361	-0.59692
4.75263	0.23524		6.07266	-0.70477
4.81957	0.38589		6.05287	-0.79844
4.88651	0.47882		6.03386	-0.87635
4.95345	0.0881		6.01446	-0.93819
5.02039	0.02947		5.99351	-0.98458
5.08733	0.02909		5.97412	-1.0167
5.15427	0.0287		5.95355	-1.03604
5.2212	0.02839		5.93416	-1.04429
5.28814	0.02802		5.91398	-1.04324
5.35508	0.02769		5.8942	-1.03478
5.42202	0.02733		5.87364	-1.02078
5.48896	0.02703		5.85424	-1.00299
5.5559	0.02668		5.83406	-0.98292
5.62284	0.02642		5.81389	-0.96163
5.68977	0.02612		5.79449	-0.93966
5.75671	0.02586		5.77354	-0.917
5.82365	0.02554		5.75453	-0.89315
5.89059	0.02526		5.73397	-0.86731
5.95753	0.02496		5.71535	-0.83862
6.02447	0.02471		5.69479	-0.80639
6.0914	0.02447		5.675	-0.77029
6.15834	0.02424		5.65405	-0.73048
6.22528	0.02398		5.63543	-0.68758
6.29222	0.02375		5.61565	-0.64259
6.35916	0.02349		5.59547	-0.59663
6.4261	0.02324		5.57491	-0.55077
6.49304	0.023		5.55512	-0.50575
6.55997	0.02281		5.53573	-0.46183
6.62691	0.02259		5.51555	-0.41867
6.69385	0.02241		5.49577	-0.3754
6.76079	0.02216		5.47598	-0.33067
6.82773	0.02198		5.45426	-0.28292
6.89467	0.02174		5.43563	-0.23059
6.96161	0.02158		5.41585	-0.1724
7.02854	0.02138		5.39606	-0.10757
7.09548	0.0212		5.37628	-0.03599
7.16242	0.021		5.3561	0.0418
7.22936	0.02082		5.33632	0.12459
7.2963	0.02064		5.31576	0.21073
7.36324	0.02047		5.29675	0.29834
7.43018	0.02029		5.27657	0.38559
7.49711	0.02014		5.25562	0.47088
7.56405	0.01998		5.23623	0.55301
7.63099	0.01982		5.21722	0.6312
7.69793	0.01963		5.19704	0.70498
7.76487	0.01947		5.17648	0.77401
7.83181	0.01931		5.15669	0.83777
7.89874	0.01918		5.13691	0.89534
7.96568	0.01903		5.11751	0.94519
8.03262	0.01889		5.09734	0.98517
8.09956	0.01875		5.07639	1.01265
8.1665	0.01859		5.05699	1.02489
8.23344	0.01845		5.03798	1.01955
8.30038	0.01834		5.01742	0.99533
8.36731	0.01819		4.99725	0.95246
8.43425	0.01804		4.97746	0.89314
8.50119	0.01791		4.95767	0.82164
8.56813	0.0178		4.93711	0.74403
8.63507	0.01771		4.91733	0.66752
8.70201	0.01758		4.89793	0.59956
8.76895	0.01745		4.87776	0.5467
8.83588	0.01732		4.85758	0.51355
8.90282	0.0172		4.83702	0.50198
8.96976	0.01709		4.8184	0.51075
9.0367	0.01698		4.79784	0.53576
9.10364	0.01688		4.77805	0.57069
9.17058	0.01676		4.75826	0.60828
9.23752	0.01665		4.7377	0.64156
9.30445	0.01656		4.71869	0.66511
9.37139	0.01645		4.69852	0.6759
9.43833	0.01633		4.67835	0.67358
9.50527	0.01622		4.65817	0.66007
9.57221	0.01614		4.63761	0.63867
9.63915	0.01605		4.61899	0.61285
9.70608	0.01596		4.59882	0.58505
9.77302	0.01583		4.57903	0.55585
9.83996	0.01574		4.55924	0.52371
9.9069	0.01562		4.53868	0.48534
9.97384	0.01552		4.5189	0.43671
10.0408	0.01547		4.4995	0.37435
10.1077	0.01538		4.47933	0.29664
10.1746	0.01532		4.45915	0.20465
10.2416	0.01522		4.43859	0.10236
10.3085	0.01513		4.41958	-0.00385
10.3755	0.01503		4.39979	-0.10646
10.4424	0.01496		4.37962	-0.19833
10.5093	0.01489		4.35945	-0.27432
10.5763	0.01482		4.33927	-0.33241
10.6432	0.01472		4.32026	-0.37412
10.7102	0.01464		4.2997	-0.40412
10.7771	0.01456		4.2803	-0.42909
10.844	0.01447		4.25974	-0.45611
10.911	0.01443		4.23996	-0.49098
10.9779	0.01433		4.22017	-0.53693
11.0449	0.01425		4.20077	-0.59394
11.1118	0.01417		4.1806	-0.6589
11.1787	0.01413		4.16043	-0.72643
11.2457	0.01406		4.13948	-0.79029
11.3126	0.01399		4.12047	-0.84489
11.3796	0.01393		4.10107	-0.88649
11.4465	0.01385		4.08051	-0.91402
11.5134	0.01378		4.06072	-0.9291
11.5804	0.0137		4.04055	-0.93546
11.6473	0.01365		4.02154	-0.93789
11.7142	0.01358		4.00098	-0.94097
11.7812	0.01356		3.98119	-0.94796
11.8481	0.0135		3.96063	-0.96003
11.9151	0.01341		3.94084	-0.97597
11.982	0.01335		3.92106	-0.99251
12.0489	0.01327		3.90166	-1.00497
12.1159	0.01322		3.88149	-1.00827
12.1828	0.01315		3.86209	-0.99789
12.2498	0.01311		3.8423	-0.97067
12.3167	0.01305		3.82174	-0.9254
12.3836	0.013		3.80234	-0.86295
12.4506	0.01294		3.78256	-0.78607
12.5175	0.01288		3.76238	-0.69894
12.5844	0.0128		3.74143	-0.6065
12.6514	0.01276		3.72204	-0.51371
12.7183	0.01274		3.70225	-0.42488
12.7853	0.01271		3.68208	-0.34315
12.8522	0.01262		3.66229	-0.27013
12.9191	0.01257		3.64212	-0.20585
12.9861	0.0125		3.62233	-0.14891
13.053	0.01246		3.60255	-0.09683
13.1199	0.01242		3.58237	-0.0466
13.1869	0.01236		3.5622	0.00482
13.2538	0.01232		3.5428	0.05991
13.3208	0.01229		3.52185	0.12028
13.3877	0.01224		3.50284	0.18643
13.4546	0.01221		3.48344	0.25776
13.5216	0.01214		3.46288	0.3328
13.5885	0.01209		3.44348	0.40949
13.6555	0.01203		3.42331	0.48554
13.7224	0.012		3.40353	0.5588
13.7893	0.01196		3.38374	0.62742
13.8563	0.01193		3.36395	0.69001
13.9232	0.0119		3.34339	0.7456
13.9901	0.01185		3.32361	0.7936
14.0571	0.01179		3.30382	0.83368
14.124	0.01177		3.28365	0.86569
14.191	0.01171		3.26425	0.88964
14.2579	0.0117		3.24408	0.90563
14.3248	0.01165		3.2239	0.91391
14.3918	0.01158		3.20489	0.91481
14.4587	0.01153		3.18433	0.90874
14.5257	0.0115		3.16416	0.8961
14.5926	0.01151		3.14398	0.87725
14.6595	0.01148		3.12342	0.85243
14.7265	0.01141		3.10441	0.8218
14.7934	0.01137		3.0854	0.7855
14.8604	0.01132		3.06484	0.7437
14.9273	0.01128		3.04506	0.69672
14.9942	0.01124		3.02449	0.64499
15.0612	0.01123		3.00587	0.589
15.1281	0.01119		2.98492	0.52914
15.195	0.01117		2.96514	0.4655
15.262	0.01114		2.94535	0.3978
15.3289	0.0111		2.92479	0.3254
15.3959	0.01108		2.90539	0.24746
15.4628	0.01106		2.88599	0.16344
15.5297	0.01101		2.86582	0.0735
15.5967	0.01095		2.84603	-0.02099
15.6636	0.01091		2.82625	-0.11723
15.7305	0.01091		2.80646	-0.21103
15.7975	0.01088		2.7859	-0.29734
15.8644	0.01088		2.76612	-0.37104
15.9314	0.01083		2.74594	-0.42789
15.9983	0.01077		2.72616	-0.46551
16.0652	0.01072		2.70637	-0.48395
16.1322	0.01073		2.68658	-0.48575
16.1991	0.01071		2.6668	-0.47549
16.2661	0.01069		2.64663	-0.4588
16.333	0.01065		2.62723	-0.4412
16.3999	0.01061		2.60705	-0.42691
16.4669	0.01059		2.58727	-0.41809
16.5338	0.01055		2.56709	-0.41467
16.6008	0.01055		2.54731	-0.41473
16.6677	0.01053		2.52713	-0.41538
16.7346	0.01048		2.50735	-0.41388
16.8016	0.01045		2.48679	-0.40849
16.8685	0.01039		2.46778	-0.39898
16.9354	0.0104		2.4476	-0.38649
17.0024	0.0104		2.42743	-0.37283
17.0693	0.01041		2.40726	-0.35945
17.1363	0.01037		2.38747	-0.34641
17.2032	0.0103		2.36807	-0.33178
17.2701	0.01025		2.34751	-0.31163
17.3371	0.01024		2.32734	-0.28077
17.404	0.01026		2.30794	-0.23403
17.4709	0.01025		2.28854	-0.16779
17.5379	0.01023		2.26837	-0.08122
17.6048	0.01016		2.24858	0.02305
17.6718	0.01014		2.22841	0.13911
17.7387	0.01012		2.20785	0.25886
17.8056	0.01014		2.18845	0.3737
17.8726	0.01011		2.16828	0.47636
17.9395	0.01005		2.14849	0.56245
18.0065	0.01005		2.12832	0.63121
18.0734	0.01003		2.10814	0.68539
18.1403	0.01004		2.08875	0.7301
18.2073	0.01002		2.06896	0.77114
18.2742	0.01001		2.04917	0.81318
18.3411	0.00994		2.029	0.85827
18.4081	0.00993		2.00883	0.90521
18.475	0.0099		1.98904	0.94978
18.542	0.00991		1.96926	0.98592
18.6089	0.00987		1.94947	1.00734
18.6759	0.00987		1.92968	1.00924
18.7428	0.00986		1.90951	0.98963
18.8097	0.00984		1.88934	0.94977
18.8767	0.0098		1.86994	0.89389
18.9436	0.0098		1.84938	0.82804
19.0105	0.00977		1.82998	0.7586
19.0775	0.00978		1.80981	0.69077
19.1444	0.00976		1.78963	0.62754
19.2113	0.00972		1.77062	0.56927
19.2783	0.00968		1.75045	0.51408
19.3452	0.00969		1.73028	0.45881
19.4122	0.0097		1.7101	0.40025
19.4791	0.00967		1.69032	0.33623
19.5461	0.00963		1.67092	0.2664
19.613	0.00961		1.65074	0.19236
19.6799	0.0096		1.63135	0.11726
19.7469	0.00961		1.61078	0.04498
19.8138	0.00963		1.59139	-0.02079
19.8807	0.00961		1.57121	-0.07735
19.9477	0.00953		1.55143	-0.12342
20.0146	0.00957		1.53203	-0.1591
20.0816	0.00954		1.51108	-0.18556
20.1485	0.00958		1.49129	-0.20439
20.2154	0.00951		1.47151	-0.21704
20.2824	0.0095		1.45211	-0.2244
20.3493	0.00949		1.43233	-0.22673
20.4163	0.0095		1.41138	-0.2238
20.4832	0.00952		1.39198	-0.21529
20.5501	0.00947		1.37219	-0.20121
20.6171	0.00942		1.35241	-0.18213
20.684	0.00938		1.33223	-0.15936
20.7509	0.00941		1.31206	-0.13471
20.8179	0.00943		1.29189	-0.11026
20.8848	0.00943		1.27249	-0.08792
20.9518	0.00938		1.25231	-0.06923
21.0187	0.00937		1.23292	-0.05514
21.0856	0.00935		1.21197	-0.04612
21.1526	0.00937		1.19218	-0.04232
21.2195	0.00936		1.17317	-0.04374
21.2864	0.00933		1.15339	-0.05032
21.3534	0.00933		1.13321	-0.06195
21.4203	0.00934		1.11226	-0.07816
21.4873	0.00934		1.09325	-0.09793
21.5542	0.00933		1.07308	-0.11935
21.6211	0.00927		1.05329	-0.13959
21.6881	0.00927		1.03428	-0.15515
21.755	0.00926		1.01256	-0.16232
21.822	0.00929		0.99316	-0.15798
21.8889	0.0093		0.97454	-0.14028
21.9558	0.00927		0.95436	-0.10929
22.0228	0.00922		0.93419	-0.0672
22.0897	0.00923		0.91363	-0.01799
22.1566	0.00921		0.89346	0.03324
22.2236	0.00922		0.87445	0.0814
22.2905	0.00922		0.85544	0.12252
22.3575	0.00922		0.83526	0.1546
22.4244	0.00921		0.81315	0.17807
22.4913	0.00923		0.79375	0.19552
22.5583	0.00922		0.77474	0.21094
22.6252	0.0092		0.75496	0.22851
22.6922	0.0092		0.73556	0.25128
22.7591	0.00919		0.71422	0.28019
22.826	0.00917		0.69521	0.31355
22.893	0.00916		0.67504	0.34726
22.9599	0.00912		0.65525	0.37576
23.0268	0.00914		0.63624	0.39334
23.0938	0.00915		0.61529	0.39562
23.1607	0.00916		0.59512	0.38072
23.2277	0.00914		0.57611	0.34984
23.2946	0.00915		0.55632	0.30711
23.3615	0.00914		0.53692	0.25859
23.4285	0.00914		0.51675	0.21097
23.4954	0.0091		0.49541	0.16992
23.5624	0.00908		0.47602	0.13885
23.6293	0.00911		0.45662	0.11819
23.6962	0.00913		0.43722	0.10546
23.7632	0.00912		0.41666	0.09602
23.8301	0.00909		0.3961	0.08429
23.8971	0.00907		0.3767	0.06511
23.964	0.00909		0.35769	0.03484
24.0309	0.00909		0.3379	-0.00812
24.0979	0.0091		0.31657	-0.06344
24.1648	0.00908		0.29717	-0.12962
24.2317	0.00907		0.27738	-0.20502
24.2987	0.00908		0.25799	-0.28895
24.3656	0.00911		0.2382	-0.38232
24.4326	0.00908		0.21647	-0.48777
24.4995	0.00909		0.19708	-0.60914
24.5664	0.00908		0.1769	-0.75034
24.6334	0.00907		0.15828	-0.91412
24.7003	0.00907		0.13927	-1.10083
24.7673	0.00905		0.11716	-1.30774
24.8342	0.00906		0.09776	-1.52889
24.9011	0.00907		0.07914	-1.75564
24.9681	0.0091		0.05896	-1.97764
25.035	0.00908		0.03879	-2.18404
25.1019	0.00907		0	-2.36459
			0	-2.51055
			0.0159	-2.61476
			0.03569	-2.67191
			0.05935	-2.67827
			0.07836	-2.63156
			0.09854	-2.53107
			0.11716	-2.37808
			0.14005	-2.17649
			0.15867	-1.93338
			0.17807	-1.65921
			0.19785	-1.36753
			0.21725	-1.07379
			0.23898	-0.79365
			0.25876	-0.54082
			0.27816	-0.32504
			0.29756	-0.15059
			0.31657	-0.01581
			0.3379	0.08635
			0.35769	0.16662
			0.37709	0.23704
			0.3961	0.30846
			0.41627	0.38838
			0.43761	0.47971
			0.45739	0.58064
			0.47679	0.68559
			0.49619	0.78697
			0.51598	0.87726
			0.5377	0.95074
			0.5571	1.00469
			0.57611	1.03962
			0.59589	1.05864
			0.61529	1.06617
			0.63779	1.0666
			0.65642	1.06297
			0.67581	1.05646
			0.6956	1.04636
			0.715	1.03084
			0.73556	1.008
			0.75612	0.97693
			0.77513	0.93842
			0.79453	0.89517
			0.81431	0.85121
			0.83681	0.81098
			0.85544	0.77806
			0.876	0.75412
			0.89423	0.73826
			0.91402	0.7269
			0.93497	0.71446
			0.95436	0.69438
			0.97454	0.66052
			0.99471	0.60838
			1.01372	0.53603
			1.0339	0.44454
			1.05368	0.33774
			1.07424	0.22154
			1.09325	0.10295
			1.11265	-0.01102
			1.1336	-0.11439
			1.15377	-0.20285
			1.17395	-0.27415
			1.19373	-0.32803
			1.21274	-0.36589
			1.23369	-0.39024
			1.25387	-0.4041
			1.27326	-0.41038
			1.29266	-0.4114
			1.31206	-0.40861
			1.33262	-0.40241
			1.35318	-0.39235
			1.37258	-0.37736
			1.39314	-0.35622
			1.41254	-0.32805
			1.43271	-0.29281
			1.45211	-0.25164
			1.47267	-0.20698
			1.49168	-0.16246
			1.51108	-0.12245
			1.53203	-0.09137
			1.55182	-0.07299
			1.57199	-0.06963
			1.59139	-0.08162
			1.61156	-0.10713
			1.63212	-0.14234
			1.65191	-0.18199
			1.67169	-0.22019
			1.69109	-0.25139
			1.71049	-0.2712
			1.73144	-0.2769
			1.75045	-0.26769
			1.7714	-0.24437
			1.78963	-0.2089
			1.80981	-0.16359
			1.83114	-0.11051
			1.85132	-0.05104
			1.86994	0.01427
			1.8905	0.08544
			1.9099	0.16256
			1.93046	0.24515
			1.95025	0.33165
			1.97042	0.41921
			1.98982	0.50374
			2.00999	0.5805
			2.02978	0.64479
			2.04995	0.6928
			2.06974	0.72232
			2.08952	0.73306
			2.1097	0.72651
			2.12909	0.7055
			2.14965	0.67331
			2.16905	0.63284
			2.18923	0.5859
			2.20824	0.53292
			2.22919	0.47311
			2.24897	0.40506
			2.26914	0.32767
			2.28893	0.24097
			2.30872	0.14687
			2.32889	0.04927
			2.34868	-0.04627
			2.36846	-0.13338
			2.38863	-0.20607
			2.40803	-0.25992
			2.42782	-0.29291
			2.44838	-0.3059
			2.46855	-0.30235
			2.48795	-0.2876
			2.50813	-0.26772
			2.52752	-0.24834
			2.54808	-0.23364
			2.56748	-0.22578
			2.58766	-0.22488
			2.60783	-0.22937
			2.62723	-0.23672
			2.6474	-0.2442
			2.66719	-0.24944
			2.68736	-0.25072
			2.70715	-0.24693
			2.72693	-0.23721
			2.74672	-0.22058
			2.7665	-0.19563
			2.78706	-0.16051
			2.80685	-0.11326
			2.82664	-0.05241
			2.84759	0.02231
			2.86698	0.10938
			2.88638	0.20521
			2.90578	0.30427
			2.92556	0.3998
			2.94613	0.48484
			2.96552	0.55335
			2.98609	0.60133
			3.00626	0.62751
			3.02488	0.63347
			3.04583	0.62332
			3.06562	0.6027
			3.08501	0.57776
			3.10596	0.55391
			3.12536	0.5349
			3.14476	0.52239
			3.16493	0.51589
			3.18511	0.51323
			3.20528	0.51136
			3.22507	0.50717
			3.24524	0.4983
			3.26503	0.48364
			3.28442	0.46346
			3.3046	0.43928
			3.32399	0.41337
			3.34456	0.38815
			3.36434	0.36567
			3.38413	0.34714
			3.40391	0.33275
			3.42409	0.3217
			3.44387	0.31244
			3.46482	0.30306
			3.48461	0.29168
			3.50362	0.27681
			3.5234	0.25759
			3.54319	0.23385
			3.56336	0.2061
			3.58354	0.17528
			3.60449	0.14265
			3.62311	0.10947
			3.64251	0.0769
			3.66307	0.04583
			3.68324	0.01684
			3.70303	-0.0099
			3.72281	-0.0346
			3.74221	-0.0579
			3.76277	-0.08093
			3.78256	-0.10527
			3.80273	-0.13294
			3.82252	-0.16622
			3.84269	-0.20744
			3.86248	-0.25858
			3.88265	-0.3209
			3.90205	-0.39453
			3.92222	-0.47818
			3.94201	-0.56904
			3.96179	-0.66293
			3.98158	-0.75469
			4.00175	-0.83877
			4.02193	-0.90993
			4.04132	-0.96391
			4.06111	-0.99794
			4.08167	-1.01099
			4.10184	-1.00376
			4.12124	-0.97834
			4.14103	-0.9377
			4.1612	-0.88519
			4.17788	-0.82396
			4.20155	-0.75664
			4.22056	-0.68523
			4.24034	-0.61112
			4.25741	-0.53533
			4.28069	-0.45876
			4.30009	-0.38246
			4.32026	-0.30768
			4.33695	-0.23596
			4.35984	-0.16889
			4.37729	-0.10803
			4.40057	-0.05459
			4.42113	-0.00936
			4.43587	0.0274
			4.46032	0.05594
			4.47622	0.0769
			4.4964	0.0912
			4.5189	0.09993
			4.53519	0.1042
			4.55924	0.10513
			4.57593	0.10375
			4.59688	0.10103
			4.61938	0.09782
			4.63645	0.09479
			4.65934	0.0925
			4.67563	0.09138
			4.69891	0.09179
			4.7152	0.09418
			4.73576	0.0992
			4.75865	0.10779
			4.77572	0.12128
			4.799	0.14124
			4.81452	0.16934
			4.83508	0.20699
			4.85913	0.25504
			4.87504	0.31342
			4.89444	0.38103
			4.91888	0.45566
			4.93323	0.53424
			4.95457	0.61316
			4.97901	0.68872
			4.99492	0.75752
			5.01393	0.81682
			5.03876	0.86463
			5.05389	0.89969
			5.0729	0.92138
			5.09307	0.92941
			5.11324	0.92375
			5.13342	0.9045
			5.15669	0.87197
			5.1726	0.82678
			5.19355	0.77009
			5.21256	0.70367
			5.23312	0.62993
			5.25407	0.55175
			5.27386	0.47218
			5.29403	0.39412
			5.31343	0.31996
			5.33671	0.25135
			5.35184	0.18915
			5.37162	0.13356
			5.39218	0.08431
			5.41119	0.04097
			5.43059	0.00319
			5.45076	-0.02923
			5.47443	-0.05638
			5.49189	-0.07847
			5.51051	-0.09602
			5.5303	-0.11014
			5.55086	-0.12258
			5.57297	-0.13571
			5.59004	-0.15218
			5.61177	-0.17459
			5.63233	-0.20502
			5.65211	-0.24474
			5.67539	-0.29399
			5.69169	-0.35204
			5.71147	-0.41731
			5.73397	-0.4878
			5.75027	-0.56137
			5.77005	-0.63597
			5.79255	-0.70984
			5.81234	-0.7814
			5.83019	-0.84915
			5.8523	-0.91144
			5.87014	-0.96638
			5.89032	-1.01175
			5.9101	-1.04525
			5.93299	-1.06468
			5.95161	-1.06839
			5.9714	-1.05554
			5.99119	-1.02632
			6.01369	-0.98194
			6.03231	-0.92442
			6.05054	-0.85626
			6.07266	-0.77992
			6.09167	-0.69755
			6.11262	-0.61066
			6.13085	-0.52018
			6.1518	-0.42664
			6.17236	-0.33057
			6.19137	-0.23293
			6.21232	-0.13542
			6.23133	-0.04066
			6.25189	0.04798
			6.2709	0.12673
			6.29224	0.19206
			6.31047	0.24123
			6.33181	0.27292
			6.35004	0.28745
			6.37061	0.28683
			6.39117	0.27434
			6.41289	0.25398
			6.4319	0.22971
			6.45363	0.20478
			6.47303	0.18124
			6.49204	0.15976
			6.51299	0.13977
			6.53122	0.11993
			6.55256	0.09869
			6.5704	0.07492
			6.59135	0.04837
			6.61114	0.0199
			6.63054	-0.00861
			6.65187	-0.03457
			6.67088	-0.05524
			6.69067	-0.06815
			6.71007	-0.07169
			6.7314	-0.06526
			6.75235	-0.04941
			6.77098	-0.02561
			6.79115	0.00404
			6.81055	0.03717
			6.83072	0.07149
			6.85167	0.10505
			6.87146	0.13633
			6.89047	0.1643
			6.91103	0.18835
			6.9312	0.20816
			6.95138	0.22362
			6.97	0.23476
			6.99095	0.24171
			7.01151	0.24466
			7.03052	0.24386
			7.0503	0.23962
			7.07048	0.23224
			7.09104	0.22206
			7.11121	0.2094
			7.13139	0.19462
			7.15117	0.17813
			7.17096	0.16048
			7.19074	0.1423
			7.21053	0.12436
			7.23148	0.10746
			7.25088	0.09232
			7.27066	0.07951
			7.29045	0.06932
			7.31101	0.06179
			7.33002	0.05675
			7.35058	0.05391
			7.37153	0.05306
			7.39015	0.05409
			7.41071	0.05711
			7.43011	0.0623
			7.45067	0.06979

## Sheet: Fig3a
Temperature (K)	Resistance (Ω）
12.168	354.482
12.168	354.411
12.168	354.411
12.167	354.601
12.167	354.578
12.167	354.172
12.167	353.958
12.166	353.958
12.165	353.958
12.164	354.077
12.163	354.339
12.162	354.601
12.161	354.816
12.158	354.792
12.156	354.411
12.153	354.22
12.149	354.053
12.145	353.839
12.139	353.862
12.132	353.839
12.125	353.815
12.115	354.077
12.106	354.458
12.096	354.768
12.086	355.031
12.075	354.911
12.064	354.649
12.054	354.625
12.043	354.697
12.033	354.697
12.024	354.458
12.015	354.268
12.008	354.291
12.002	354.387
11.995	354.649
11.989	354.625
11.984	354.339
11.979	354.339
11.975	354.315
11.972	354.172
11.968	354.244
11.965	354.482
11.963	354.506
11.96	354.291
11.958	354.029
11.956	353.958
11.954	354.172
11.952	354.291
11.951	354.291
11.949	353.958
11.948	353.386
11.947	353.028
11.946	353.266
11.946	353.791
11.946	354.339
11.946	354.697
11.946	354.983
11.946	355.031
11.947	354.84
11.947	354.411
11.947	354.172
11.948	354.244
11.948	354.554
11.949	354.649
11.95	354.411
11.95	354.363
11.951	354.792
11.951	355.102
11.952	355.007
11.953	354.792
11.953	354.625
11.954	354.554
11.955	354.768
11.956	355.031
11.957	355.174
11.958	355.221
11.959	355.221
11.959	355.007
11.96	354.721
11.961	354.482
11.961	354.578
11.962	354.888
11.963	354.983
11.964	354.84
11.965	354.697
11.965	354.792
11.966	355.245
11.966	355.579
11.967	355.436
11.968	355.293
11.968	355.174
11.968	354.911
11.969	354.578
11.969	354.244
11.97	353.982
11.97	353.695
11.97	353.433
11.971	353.29
11.971	353.29
11.971	353.433
11.97	353.314
11.97	353.123
11.97	353.409
11.97	353.958
11.97	354.411
11.97	354.458
11.97	354.125
11.969	353.982
11.969	353.91
11.968	353.839
11.968	353.672
11.967	353.719
11.966	354.125
11.966	354.339
11.965	354.244
11.964	354.148
11.963	354.005
11.962	354.077
11.961	354.458
11.959	354.816
11.958	355.007
11.957	355.078
11.955	354.935
11.953	354.744
11.951	354.458
11.948	354.458
11.947	354.84
11.946	355.054
11.944	354.959
11.943	354.864
11.941	354.959
11.939	355.221
11.937	355.317
11.935	355.245
11.933	354.935
11.931	354.554
11.929	354.22
11.927	354.148
11.925	354.101
11.923	354.077
11.92	354.172
11.918	354.339
11.915	354.673
11.913	355.126
11.91	355.197
11.906	355.007
11.903	354.935
11.899	354.864
11.896	354.673
11.894	354.816
11.891	354.911
11.888	354.697
11.885	354.721
11.883	354.864
11.88	354.864
11.877	354.649
11.874	354.506
11.87	354.339
11.866	354.458
11.862	354.554
11.858	354.768
11.854	354.84
11.849	354.792
11.846	354.625
11.842	354.435
11.839	354.387
11.836	354.244
11.833	354.101
11.831	354.005
11.828	354.029
11.825	354.172
11.822	354.506
11.819	354.864
11.815	355.317
11.812	355.889
11.808	356.342
11.805	356.08
11.801	355.603
11.797	355.388
11.794	355.341
11.79	355.364
11.786	355.293
11.782	355.174
11.778	355.007
11.774	354.768
11.769	354.411
11.765	354.339
11.76	354.363
11.755	354.172
11.75	353.839
11.747	353.91
11.743	354.435
11.739	355.054
11.735	355.341
11.73	355.317
11.726	355.388
11.722	355.388
11.718	355.221
11.713	355.174
11.709	355.221
11.704	355.317
11.7	355.293
11.695	355.15
11.69	354.601
11.686	354.053
11.681	354.029
11.677	354.291
11.672	354.673
11.667	354.792
11.662	354.578
11.657	354.125
11.652	353.958
11.647	354.005
11.642	354.053
11.637	354.196
11.632	354.506
11.627	354.792
11.621	354.911
11.617	354.792
11.612	354.578
11.606	354.268
11.601	354.077
11.596	354.148
11.591	354.458
11.585	354.744
11.58	354.816
11.575	354.911
11.569	355.102
11.564	355.245
11.558	355.221
11.552	355.221
11.546	355.221
11.54	355.245
11.534	355.15
11.528	354.911
11.522	354.792
11.516	355.007
11.511	355.221
11.506	355.102
11.5	354.697
11.495	354.435
11.49	354.315
11.484	354.244
11.478	354.005
11.472	353.839
11.466	353.958
11.46	354.291
11.454	354.506
11.447	354.625
11.44	354.744
11.434	354.744
11.427	354.554
11.42	354.411
11.413	354.315
11.405	354.435
11.397	354.53
11.39	354.578
11.383	354.673
11.375	354.864
11.368	355.102
11.36	355.293
11.352	355.436
11.343	355.698
11.335	356.056
11.327	356.223
11.318	356.056
11.309	355.627
11.301	355.126
11.292	354.506
11.283	354.029
11.273	353.91
11.263	354.029
11.254	354.029
11.245	353.695
11.236	353.505
11.226	353.6
11.216	353.672
11.206	353.815
11.196	353.958
11.186	354.172
11.175	354.458
11.165	354.578
11.154	354.768
11.143	355.102
11.131	355.317
11.12	355.174
11.108	354.768
11.098	354.506
11.086	354.506
11.074	354.601
11.062	354.792
11.05	355.054
11.038	355.317
11.026	355.388
11.013	355.341
11.001	355.197
10.987	355.15
10.974	355.245
10.961	355.221
10.947	355.174
10.934	355.102
10.92	354.959
10.906	354.84
10.892	354.864
10.879	355.031
10.865	354.959
10.852	354.721
10.839	354.435
10.825	354.291
10.811	354.005
10.797	353.576
10.782	353.433
10.767	353.505
10.753	353.934
10.737	354.363
10.722	354.458
10.707	354.625
10.691	354.911
10.675	355.126
10.659	355.531
10.644	355.722
10.628	355.531
10.612	355.555
10.596	355.674
10.58	355.627
10.563	355.388
10.547	355.102
10.531	354.935
10.516	355.031
10.499	355.197
10.483	355.174
10.466	354.911
10.449	354.792
10.431	354.983
10.414	355.221
10.397	355.507
10.379	355.698
10.361	355.674
10.343	355.436
10.325	355.102
10.307	354.744
10.288	354.697
10.27	354.888
10.251	355.078
10.232	355.388
10.214	355.674
10.195	355.627
10.176	355.341
10.159	354.911
10.14	354.697
10.121	354.911
10.102	355.15
10.082	355.317
10.063	355.293
10.043	355.412
10.024	355.794
10.004	356.008
9.9841	356.175
9.964	356.223
9.9434	356.223
9.9229	356.103
9.9025	355.794
9.8816	355.341
9.8606	355.221
9.8391	355.412
9.8174	355.674
9.7965	355.794
9.7758	355.674
9.7571	355.579
9.7363	355.531
9.7154	355.46
9.694	355.388
9.6728	355.603
9.6514	355.698
9.6298	355.531
9.6082	355.436
9.5865	355.293
9.5646	355.007
9.5427	354.673
9.5206	354.411
9.4982	354.625
9.4757	355.054
9.4531	355.388
9.4304	355.698
9.4074	355.794
9.3844	355.722
9.3613	355.388
9.3397	355.197
9.3159	355.388
9.2944	355.627
9.2703	355.484
9.2462	355.007
9.2222	354.792
9.1981	355.078
9.1741	355.484
9.1501	355.484
9.126	355.102
9.1016	355.031
9.0777	355.221
9.0535	355.507
9.029	355.674
9.0051	355.674
8.9813	355.627
8.9573	355.722
8.9334	355.794
8.9096	355.794
8.8858	355.722
8.8619	355.484
8.8381	355.221
8.8166	355.174
8.7927	355.221
8.7688	355.221
8.7449	355.174
8.7209	355.221
8.6968	355.436
8.6727	355.603
8.6487	355.507
8.6241	355.293
8.5997	355.031
8.5751	355.078
8.5502	355.197
8.5254	355.388
8.501	355.484
8.4771	355.484
8.4535	355.746
8.4299	356.127
8.4063	356.223
8.3828	356.08
8.3591	355.937
8.3377	355.674
8.314	355.317
8.2901	355.007
8.2662	355.126
8.2423	355.317
8.2186	355.531
8.1947	355.865
8.1712	355.984
8.1477	355.937
8.1246	356.056
8.1017	356.27
8.0792	356.342
8.057	356.294
8.0352	356.247
8.0135	356.127
7.9922	356.175
7.9717	356.175
7.9515	356.199
7.9317	356.223
7.9124	356.223
7.8937	356.175
7.8751	356.056
7.8568	356.175
7.8388	356.175
7.8205	356.27
7.8025	356.437
7.7849	356.39
7.7672	356.223
7.7499	356.127
7.7321	355.937
7.7142	355.794
7.6962	355.937
7.6784	356.008
7.6608	356.103
7.6432	356.175
7.6259	356.199
7.6088	356.461
7.5916	356.843
7.5748	357.153
7.558	357.272
7.5412	357.009
7.5244	356.676
7.5091	356.39
7.492	356.151
7.475	355.96
7.4579	355.722
7.4409	355.46
7.4238	355.507
7.4066	355.722
7.3895	355.937
7.3722	355.937
7.3547	355.817
7.3373	355.555
7.32	355.412
7.3025	355.507
7.2848	355.841
7.2678	356.39
7.2506	357.272
7.2334	358.368
7.2165	359.513
7.1997	360.49
7.183	361.206
7.1664	361.492
7.1496	361.802
7.1326	362.135
7.1163	362.493
7.1	362.946
7.0836	363.065
7.0674	361.969
7.0511	358.941
7.0347	353.886
7.0182	348.283
7.0018	343.062
6.9855	338.604
6.9691	334.741
6.9527	330.974
6.9363	327.016
6.92	323.059
6.904	319.84
6.8879	317.122
6.8716	314.762
6.8551	312.831
6.8394	311.376
6.8233	309.946
6.8074	308.706
6.7913	307.49
6.7752	306.465
6.7592	305.416
6.7433	304.39
6.7275	303.389
6.7116	302.316
6.6957	301.386
6.6801	300.504
6.6643	299.646
6.6502	298.931
6.6346	298.359
6.6188	297.715
6.6031	296.856
6.5873	295.903
6.5718	294.925
6.5562	294.138
6.5408	293.328
6.5255	292.35
6.5102	291.444
6.495	290.705
6.4799	290.133
6.4648	289.704
6.4497	289.227
6.4346	288.512
6.4196	287.558
6.4046	286.199
6.3895	284.03
6.3745	281.407
6.3593	278.951
6.3442	277.139
6.329	275.971
6.314	274.827
6.2991	273.754
6.2842	273.158
6.2693	272.776
6.2543	272.299
6.2394	271.918
6.2246	271.37
6.2101	270.702
6.1959	270.201
6.1819	270.011
6.1679	269.867
6.1539	269.51
6.14	269.033
6.1262	268.461
6.1124	268.199
6.0986	268.127
6.0851	268.032
6.0714	267.626
6.0579	267.078
6.0444	266.649
6.0309	266.458
6.0171	266.148
6.0037	265.862
5.9899	265.552
5.9765	265.338
5.9632	265.147
5.9497	264.932
5.9363	264.789
5.9229	264.67
5.911	264.527
5.8979	264.217
5.8849	263.907
5.8721	263.669
5.8597	263.645
5.8474	263.692
5.8352	263.597
5.8232	263.406
5.8111	263.096
5.7992	262.763
5.7873	262.548
5.7755	262.477
5.7638	262.333
5.7521	262.024
5.7405	261.594
5.7289	261.475
5.7174	261.499
5.706	261.833
5.6946	262.167
5.6832	261.928
5.672	261.547
5.6608	261.046
5.6496	260.402
5.6385	259.663
5.6275	259.067
5.6166	258.781
5.6057	258.519
5.5946	258.352
5.5838	258.256
5.573	258.018
5.5623	257.684
5.5517	257.422
5.5413	257.351
5.5311	257.446
5.5208	257.565
5.5107	257.78
5.5006	257.851
5.4905	257.78
5.4805	257.637
5.4705	257.494
5.461	257.136
5.4514	256.635
5.4419	256.206
5.4324	256.015
5.4231	256.039
5.4138	255.92
5.4045	255.705
5.3953	255.515
5.3861	255.491
5.3771	255.419
5.3681	255.276
5.3592	255.348
5.3511	255.634
5.3422	255.729
5.3334	255.682
5.3245	255.467
5.3158	255.348
5.3071	255.205
5.2985	255.086
5.2899	255.109
5.2813	254.966
5.2729	254.561
5.2645	254.299
5.2562	254.013
5.248	253.75
5.2398	253.536
5.2316	253.345
5.2236	253.154
5.2157	252.701
5.2079	252.129
5.2003	251.7
5.1927	251.7
5.1852	251.795
5.1778	251.676
5.1703	251.533
5.163	251.509
5.1558	251.557
5.1488	251.581
5.1415	251.605
5.1345	251.485
5.1274	251.533
5.1204	251.557
5.1134	251.628
5.1069	251.509
5.1004	251.056
5.0939	250.746
5.0875	250.722
5.0811	250.794
5.0748	250.746
5.0684	250.699
5.063	250.699
5.0579	250.532
5.0527	250.365
5.0473	250.269
5.0419	250.103
5.0364	250.007
5.0309	250.031
5.0254	249.888
5.0198	249.578
5.0142	249.101
5.0085	248.696
5.0029	248.744
4.9973	249.03
4.9917	249.268
4.9866	249.34
4.9811	249.34
4.9755	249.363
4.97	249.149
4.9646	248.648
4.9591	248.434
4.9537	248.672
4.9483	248.934
4.943	249.268
4.9377	249.435
4.9324	249.316
4.9272	248.791
4.9221	248.291
4.9169	248.195
4.9038	248.815
4.8988	249.077
4.8941	249.101
4.8894	248.982
4.8848	248.863
4.8803	248.553
4.8758	248.195
4.8713	247.933
4.8669	247.885
4.8626	248.267
4.8583	248.529
4.8541	248.362
4.8498	248.004
4.8457	247.718
4.8421	247.766
4.838	247.981
4.834	248.219
4.8301	248.338
4.8261	248.291
4.8223	248.148
4.8185	247.885
4.8147	247.575
4.8109	247.289
4.8073	247.099
4.8036	246.979
4.7999	246.884
4.7962	246.717
4.7926	246.646
4.7891	246.502
4.7856	246.312
4.7822	246.383
4.7788	246.526
4.7754	246.646
4.772	246.765
4.7687	246.932
4.7654	246.884
4.7622	246.646
4.759	246.312
4.7558	246.24
4.7526	246.431
4.7495	246.359
4.7464	246.312
4.7434	246.383
4.7404	246.049
4.7374	245.787
4.7345	245.763
4.7316	245.811
4.7287	245.835
4.7258	245.906
4.723	246.002
4.7202	246.049
4.7174	245.859
4.7147	245.763
4.712	245.835
4.7092	245.835
4.7066	245.859
4.704	245.716
4.7015	245.453
4.6991	245.191
4.6965	244.834
4.694	244.667
4.6915	244.881
4.6891	245.287
4.6867	245.835
4.6843	246.121
4.682	246.216
4.6796	246.169
4.6774	245.93
4.6753	245.62
4.6732	245.048
4.6712	244.452
4.6691	244.214
4.6671	244.5
4.6651	244.881
4.6632	244.881
4.6615	244.571
4.66	244.309
4.6589	244.619
4.658	245.096
4.6571	245.191
4.6563	245.096
4.6555	244.881
4.6545	244.69
4.6535	244.619
4.6524	244.762
4.6512	245.096
4.6498	245.334
4.6484	245.501
4.647	245.477
4.6455	245.43
4.6441	245.501
4.6425	245.668
4.6411	245.74
4.6395	245.549
4.638	245.358
4.6364	245.048
4.635	244.547
4.6335	244.166
4.6322	244.333
4.6309	244.667
4.6297	244.619
4.6285	244.547
4.6275	244.762
4.6265	244.953
4.6256	245.096
4.6248	245.263
4.624	245.382
4.6233	245.334
4.6228	245.239
4.6223	245.191
4.6219	245.096
4.6215	244.881
4.6212	244.834
4.621	244.905
4.6208	244.905
4.6207	244.857
4.6206	244.619
4.6206	244.381
4.6207	244.333
4.617	244.428
4.6098	244.452
4.6006	244.381
4.59	244.333
4.5784	244.214
4.5662	244.19
4.5535	244.166
4.5406	243.999
4.5275	243.808
4.5146	243.451
4.5017	243.188
4.489	243.022
4.4765	242.95
4.4642	242.735
4.4522	242.402
4.4404	242.139
4.4289	242.235
4.4177	242.545
4.4067	242.831
4.3961	242.783
4.3857	242.569
4.3756	242.473
4.3657	242.64
4.3561	242.497
4.3468	241.901
4.3378	241.233
4.3291	240.852
4.3215	240.947
4.3132	241.067
4.3053	240.78
4.2975	240.518
4.2901	240.542
4.2829	240.709
4.2761	240.757
4.2698	240.637
4.2639	240.232
4.2587	239.922
4.254	239.946
4.2501	240.161
4.2468	240.137
4.2445	239.874
4.2431	239.755
4.2427	239.851
4.2433	240.041
4.245	239.97
4.2479	239.851
4.252	239.851
4.2573	240.113
4.2636	240.59
4.2664	241.043
4.2665	241.09
4.2647	240.733
4.2617	240.423
4.2577	240.327
4.253	239.994
4.2478	239.517
4.2423	239.064
4.2367	238.992
4.2315	239.35
4.2258	239.731
4.2201	239.541
4.2145	239.064
4.209	238.921
4.2038	238.945
4.1987	239.231
4.1939	239.374
4.1893	239.302
4.1849	239.183
4.1809	239.302
4.177	239.326
4.1734	239.111
4.1699	238.849
4.1666	238.468
4.1634	238.062
4.1604	237.848
4.1574	237.872
4.1545	238.039
4.1517	238.062
4.1489	238.062
4.1463	238.039
4.1437	238.182
4.1411	238.539
4.1386	238.945
4.1361	238.849
4.1338	238.468
4.1314	238.301
4.1291	238.587
4.1268	238.945
4.1246	238.921
4.1224	238.706
4.1202	238.611
4.1181	238.492
4.1162	238.444
4.1141	238.396
4.112	238.396
4.11	238.182
4.1081	237.681
4.106	237.609
4.1041	237.896
4.1022	238.015
4.1003	237.896
4.0985	237.8
4.0967	237.872
4.0949	237.8
4.0931	237.705
4.0914	237.776
4.0897	237.872
4.0879	237.848
4.0863	237.705
4.0846	237.776
4.083	238.086
4.0813	238.229
4.0797	238.062
4.0782	237.729
4.0766	237.586
4.0751	237.681
4.0735	237.705
4.072	237.609
4.0704	237.514
4.0689	237.443
4.0673	237.3
4.0657	237.3
4.0641	237.419
4.0626	237.752
4.061	238.062
4.0594	238.062
4.058	237.681
4.0564	237.347
4.0549	237.109
4.0533	237.013
4.0518	237.156
4.0503	237.514
4.0489	237.752
4.0474	237.681
4.0459	237.466
4.0445	237.037
4.043	236.465
4.0416	236.274
4.0402	236.703
4.0388	237.109
4.0374	237.013
4.036	236.942
4.0347	236.847
4.0333	236.656
4.0319	236.632
4.0306	236.799
4.0292	236.894
4.0279	236.68
4.0266	236.465
4.0252	236.608
4.0239	236.87
4.0226	237.085
4.0213	237.156
4.02	237.18
4.0187	237.013
4.0174	236.656
4.0161	236.346
4.0147	236.537
4.0134	236.966
4.0121	237.204
4.0108	237.228
4.0094	237.228
4.008	237.204
4.0066	237.133
4.0052	237.013
4.0037	236.847
4.0022	236.608
4.0007	236.632
3.9991	236.751
3.9975	236.823
3.9959	236.87
3.9943	236.727
3.9926	236.656
3.9909	236.513
3.9892	236.084
3.9874	235.535
3.9856	235.225
3.9838	235.416
3.9819	235.75
3.98	236.084
3.9781	236.513
3.9762	236.751
3.9742	236.847
3.9722	236.918
3.9701	236.799
3.968	236.346
3.9659	235.774
3.9637	235.559
3.9615	235.631
3.9595	235.702
3.9572	235.797
3.9549	236.036
3.9526	236.036
3.9502	235.702
3.9478	235.297
3.9454	235.058
3.9429	235.035
3.9404	235.225
3.9379	235.821
3.9353	236.155
3.9327	235.941
3.9301	235.535
3.9274	235.297
3.9247	234.963
3.922	234.462
3.9191	234.248
3.9163	234.415
3.9136	234.438
3.9107	234.248
3.9079	234.081
3.905	234.2
3.9023	234.582
3.8994	234.748
3.8964	234.796
3.8934	234.796
3.8903	234.772
3.8872	234.701
3.8841	234.367
3.8809	234.2
3.8778	234.415
3.8745	234.486
3.8713	234.415
3.868	234.272
3.8647	233.914
3.8614	233.58
3.858	233.389
3.8546	233.556
3.8512	234.152
3.8477	234.748
3.8442	234.653
3.8407	234.176
3.8372	233.676
3.8337	233.223
3.8302	232.889
3.8267	232.555
3.8231	232.507
3.8196	232.603
3.816	232.698
3.8124	232.555
3.8088	232.293
3.8056	232.221
3.8019	232.197
3.7983	232.126
3.7946	231.887
3.7909	231.554
3.7872	231.268
3.7834	231.363
3.7797	231.649
3.7759	231.792
3.772	231.959
3.7682	232.269
3.7643	232.531
3.7604	232.674
3.7565	232.531
3.7526	232.245
3.7486	231.983
3.7446	231.887
3.7406	231.697
3.7365	231.434
3.7325	231.005
3.7284	230.743
3.7242	230.767
3.7201	230.934
3.716	230.981
3.7118	231.005
3.708	230.815
3.7038	230.481
3.6995	230.242
3.6953	230.052
3.691	229.98
3.6867	230.028
3.6823	229.932
3.678	229.622
3.6736	229.503
3.6692	229.527
3.6648	229.503
3.6603	229.479
3.656	229.432
3.6516	229.384
3.6472	229.336
3.6428	229.384
3.6385	229.456
3.6341	229.336
3.6296	228.955
3.6253	228.502
3.6208	228.192
3.6164	227.977
3.612	228.049
3.6076	228.263
3.6031	228.335
3.5991	228.406
3.5946	228.55
3.5901	228.502
3.5856	228.168
3.5811	227.858
3.5766	227.596
3.572	227.334
3.5674	227.119
3.5629	226.738
3.5582	226.356
3.5536	226.165
3.549	226.285
3.5444	226.785
3.5397	227.286
3.535	227.5
3.5303	227.62
3.5256	227.5
3.5209	227.048
3.5161	226.666
3.5114	226.451
3.5066	226.428
3.5018	226.356
3.497	226.142
3.4922	225.76
3.4873	225.545
3.4825	225.498
3.4782	225.665
3.4735	225.689
3.4687	225.617
3.464	225.474
3.4593	225.45
3.4546	225.259
3.4499	225.236
3.4452	225.116
3.4405	224.949
3.4358	224.759
3.4311	224.234
3.4265	223.662
3.4218	223.233
3.4171	223.066
3.4123	222.851
3.4076	222.47
3.4029	222.16
3.3982	222.088
3.3934	222.255
3.3887	222.303
3.384	222.065
3.3792	221.826
3.3745	221.85
3.3697	222.065
3.365	222.279
3.3607	222.231
3.3559	221.898
3.3511	221.516
3.3464	220.896
3.3416	220.276
3.3368	220.038
3.3319	220.229
3.3271	220.372
3.3223	220.205
3.3175	219.943
3.3127	219.752
3.3079	219.466
3.3032	219.18
3.2985	219.156
3.2938	219.299
3.2892	219.323
3.2845	218.989
3.2799	218.536
3.2752	217.94
3.2706	217.368
3.266	216.915
3.2614	216.533
3.2568	216.247
3.2522	216.152
3.2476	216.295
3.243	216.271
3.2388	216.152
3.2342	216.033
3.2296	215.937
3.225	215.556
3.2204	215.079
3.2158	214.697
3.2112	214.459
3.2065	214.221
3.2019	213.958
3.1973	213.434
3.1927	212.814
3.1881	212.385
3.1834	212.003
3.1788	211.813
3.1742	211.67
3.1695	211.574
3.1649	211.503
3.1603	211.336
3.1556	211.169
3.151	211.097
3.1464	211.097
3.1418	211.002
3.1373	210.883
3.1328	210.859
3.1283	210.907
3.1243	210.716
3.1199	210.215
3.1155	209.619
3.1111	208.999
3.1067	208.546
3.1024	208.403
3.098	208.499
3.0937	208.546
3.0894	208.403
3.085	208.069
3.0807	207.593
3.0764	207.187
3.0721	206.806
3.0678	206.281
3.0635	206.067
3.0593	206.186
3.055	206.329
3.0507	206.114
3.0464	205.518
3.0422	204.898
3.0379	204.565
3.0337	204.35
3.0295	204.279
3.0252	204.374
3.021	204.636
3.0168	204.898
3.013	204.898
3.0087	204.445
3.0045	203.969
3.0003	203.706
2.9961	203.539
2.9919	203.635
2.9877	203.897
2.9835	204.183
2.9794	204.207
2.9753	204.183
2.9712	204.255
2.9672	204.207
2.9632	203.969
2.9593	204.016
2.959	203.826
2.9589	203.802
2.9583	203.921
2.959	203.945
2.959	203.873
2.9585	203.659
2.9589	203.373
2.9591	203.373
2.9581	203.706
2.9574	203.778
2.9565	203.682
2.9562	203.873
2.9553	204.35
2.9543	204.684
2.9525	204.97
2.9507	204.827
2.9492	204.636
2.9471	204.66
2.9438	204.684
2.9398	204.588
2.9343	203.969
2.928	203.42
2.9226	203.396
2.9167	203.587
2.9108	203.849
2.9043	203.992
2.8972	204.016
2.8893	203.921
2.8823	203.754
2.8759	203.42
2.869	202.991
2.8612	202.776
2.8525	202.872
2.8432	203.11
2.8328	203.158
2.8213	203.039
2.8095	202.681
2.7971	202.014
2.7848	201.251
2.7731	200.702
2.7612	200.225
2.75	199.582
2.739	198.938
2.7266	198.318
2.7139	197.555
2.7011	196.625
2.6879	195.982
2.6752	195.362
2.6628	194.932
2.6513	194.598
2.6406	194.24
2.6296	193.716
2.6192	193.263
2.6099	193.001
2.6013	192.881
2.5925	192.762
2.5831	192.643
2.5739	192.524
2.5644	192.285
2.555	191.832
2.5462	191.212
2.5365	190.521
2.5279	189.281
2.5186	188.065
2.5089	187.255
2.4985	186.754
2.4885	186.039
2.4786	184.894
2.4692	183.535
2.4588	182.439
2.3652	181.461
2.363	180.221
2.3576	178.767
2.3492	177.646
2.272	176.764
2.1993	175.644
2.194	173.951
2.1281	171.948
2.1224	170.041
2.059	168.563
2.0534	167.156
2.046	165.702
1.9865	164.414
1.9855	163.389
1.9824	162.626
1.978	162.006
1.9733	161.124
1.9681	160.29
1.9627	159.622
1.9569	158.954
1.9511	158.501
1.9455	158.001
1.94	157.262
1.9352	156.403
1.9309	155.903
1.9264	155.783
1.9221	155.974
1.9181	156.403
1.9149	156.737
1.9116	157.023
1.9081	157.071
1.9049	157.023
1.9019	156.976
1.8991	156.785
1.8962	156.594
1.8934	156.618
1.8905	156.523
1.8874	156.26
1.8848	155.95
1.8823	155.736
1.8798	155.474
1.8772	155.354
1.8744	155.307
1.8722	155.116
1.8697	154.973
1.8668	155.044
1.864	154.973
1.8614	154.639
1.8585	154.305
1.8555	153.948
1.8524	153.638
1.8495	153.304
1.8473	152.97
1.845	152.851
1.8427	152.922
1.8404	153.018
1.8378	153.113
1.8354	153.185
1.8333	153.256
1.8312	153.352
1.8284	153.352
1.8257	153.185
1.8225	153.089
1.82	153.089
1.8173	152.97
1.8151	152.875
1.8128	152.922
1.8108	152.922
1.8089	152.851
1.8069	152.732
1.8051	152.684
1.8034	152.231
1.8016	151.873
1.7998	151.54
1.7982	151.11
1.7966	150.872
1.7947	150.753
1.7928	150.777
1.7907	151.158
1.7885	151.54
1.7865	151.706
1.7849	151.706
1.7829	151.397
1.7808	151.277
1.7791	151.087
1.777	150.92
1.7747	150.8
1.7726	150.3
1.7706	149.775
1.7687	149.37
1.7669	149.179
1.765	149.37
1.7631	149.704
1.761	149.799
1.7587	149.656
1.7564	149.537
1.7547	149.513
1.7531	149.585
1.7517	149.632
1.7501	149.513
1.7487	149.442
1.7475	149.799
1.7459	150.204
1.7442	150.038
1.7426	149.465
1.7411	148.893
1.7395	148.321
1.7377	147.892
1.7357	147.51
1.7335	147.32
1.7316	147.343
1.7301	147.463
1.7288	147.582
1.7271	147.701
1.7257	147.82
1.7242	147.749
1.7226	147.558
1.7208	147.415
1.7188	147.296
1.7169	147.105
1.7151	146.914
1.7139	146.986
1.7129	147.272
1.7119	147.2
1.7109	146.986
1.7097	146.962
1.7086	146.986
1.7075	146.89
1.7061	146.652
1.7043	146.509
1.703	146.437
1.7019	146.223
1.7008	145.961
1.6994	145.865
1.6979	145.818
1.6963	145.603
1.6949	145.436
1.6933	145.603
1.6919	145.889
1.69	146.175
1.6884	146.104
1.6871	145.674
1.6859	145.222
1.6843	144.888
1.6828	144.721
1.6813	144.482
1.6791	144.339
1.6767	144.387
1.6746	144.53
1.6728	144.554
1.6715	144.554
1.6706	144.506
1.6702	144.435
1.6698	144.22
1.6694	143.958
1.6691	143.672
1.6689	143.529
1.6686	143.362
1.6684	143.219
1.668	143.314
1.6678	143.672
1.6675	144.22
1.6671	144.745
1.6668	145.007
1.6664	145.174
1.6661	145.317
1.6658	145.174
1.6654	144.673
1.665	144.053
1.6647	143.29
1.6644	142.837
1.664	143.028
1.6637	143.481
1.6633	143.6
1.6629	143.624
1.6626	143.41
1.6622	143.052
1.6618	142.837
1.6614	142.79
1.6611	142.718
1.6608	142.48
1.6605	142.217
1.6601	142.003
1.6598	141.979
1.6595	142.122
1.6592	142.599
1.659	143.052
1.6587	143.171
1.6585	142.933
1.6582	142.837
1.6579	142.647
1.6577	142.551
1.6574	142.79
1.6572	143.1
1.6569	143.219
1.6566	143.457
1.6563	143.505
1.6561	143.505
1.6558	143.386
1.6555	143.195
1.6552	143.052
1.6549	142.885
1.6546	142.432
1.6544	142.003
1.6541	141.931
1.6539	142.122
1.6537	142.337
1.6535	142.384
1.6534	142.384
1.6533	142.289
1.6531	142.074
1.653	142.051
1.6528	142.217
1.6525	142.408
1.6523	142.48
1.6521	142.194
1.6519	141.955
1.6518	141.741
1.6517	141.645
1.6516	141.812
1.6515	141.955
1.6514	141.955
1.6512	141.907
1.651	141.812
1.6508	141.621
1.6505	141.478
1.6504	141.502
1.6502	141.693
1.65	141.931
1.6498	142.122
1.6495	142.194
1.6492	142.17
1.649	142.241
1.6488	142.289
1.6486	142.146
1.6484	141.931
1.6482	141.86
1.6481	141.907
1.6479	142.098
1.6477	142.337
1.6476	142.504
1.6475	142.551
1.6474	142.575
1.6473	142.48
1.6472	142.456
1.6472	142.456
1.6471	142.48
1.647	142.623
1.647	142.79
1.6469	142.861
1.6468	142.885
1.6467	142.957
1.6466	143.29
1.6465	143.553
1.6464	143.386
1.6462	143.052
1.6461	142.79
1.646	142.504
1.6459	142.456
1.6458	142.742
1.6457	142.957
1.6456	142.957
1.6454	142.933
1.6452	142.98
1.6451	143.004
1.645	142.885
1.6448	142.48
1.6447	142.098
1.6446	141.907
1.6444	141.836
1.6442	141.836
1.6441	141.836
1.644	141.764
1.6439	141.812
1.6437	142.241
1.6436	142.527
1.6435	142.36
1.6435	142.122
1.6434	142.003
1.6433	141.979
1.6433	141.907
1.6432	141.86
1.643	141.955
1.643	142.17
1.6429	142.337
1.6428	142.504
1.6428	142.718
1.6427	142.551
1.6427	142.194
1.6426	141.788
1.6426	141.693
1.6425	141.764
1.6425	141.717
1.6424	141.717
1.6423	141.979
1.6422	142.337
1.6421	142.647
1.6419	143.004
1.6417	143.052
1.6416	142.647
1.6414	142.098
1.6413	141.836
1.6413	141.931
1.6412	142.051
1.6411	142.17
1.641	142.265
1.6409	142.337
1.6408	142.265
1.6407	142.122
1.6405	142.122
1.6404	142.289
1.6403	142.241
1.6402	141.955
1.6401	141.598
1.64	141.288
1.6399	141.288
1.6398	141.621
1.6397	141.979
1.6396	142.241
1.6395	142.384
1.6394	142.551
1.6393	142.861
1.6392	142.957
1.6391	142.718
1.639	142.408
1.6389	141.979
1.6388	141.598
1.6387	141.335
1.6387	141.168
1.6386	141.311
1.6385	141.502
1.6384	141.359
1.6383	141.121
1.6382	141.001
1.6382	141.121
1.6381	141.121
1.638	140.954
1.638	140.835
1.6379	140.715
1.6379	140.596
1.6379	140.548
1.6378	140.811
1.6378	141.097
1.6378	141.24
1.6377	141.121
1.6377	140.978
1.6376	141.001
1.6376	141.168
1.6376	141.502
1.6376	141.741
1.6376	141.478
1.6375	141.073
1.6375	140.787
1.6374	140.692
1.6374	140.644
1.6373	140.382
1.6372	139.976
1.6371	139.809
1.637	140
1.6368	140.405
1.6367	140.811
1.6366	140.93
1.6366	140.739
1.6365	140.572
1.6364	140.62
1.6364	140.644
1.6364	140.548
1.6363	140.453
1.6363	140.548
1.6363	140.739
1.6363	140.906
1.6364	141.001
1.6364	140.906
1.6364	140.739
1.6364	140.453
1.6363	140.048
1.6363	139.809
1.6363	139.786
1.6363	139.929
1.6363	140
1.6363	139.881
1.6362	139.857
1.6361	139.881
1.6361	139.905
1.636	140.072
1.636	140.191
1.636	140.382
1.636	140.382
1.636	140.191
1.6361	140.239
1.6361	140.239
1.6361	140.143
1.6361	140.072
1.6361	140.024
1.6361	139.857
1.6361	139.929
1.6361	140.191
1.6361	140.262
1.636	140.048
1.6359	139.714
1.6357	139.404
1.6356	139.285
1.6354	139.261
1.6353	139.356
1.6352	139.333
1.6351	139.356
1.635	139.38
1.6349	139.428
1.6348	139.285
1.6347	139.19
1.6345	139.285
1.6344	139.356
1.6344	139.452
1.6343	139.547
1.6342	139.452
1.6342	139.476
1.6341	139.571
1.6341	139.595
1.634	139.619
1.634	139.619
1.634	139.523
1.6339	139.547
1.6339	139.643
1.6339	139.786
1.634	139.905
1.6339	139.952
1.6339	139.738
1.6338	139.237
1.6338	139.07
1.6337	139.237
1.6337	139.547
1.6337	139.523
1.6336	139.452
1.6335	139.499
1.6334	139.809
1.6334	139.952
1.6332	139.809
1.6331	139.285
1.633	138.641
1.6329	138.427
1.6328	138.474
1.6327	138.522
1.6326	138.641
1.6326	138.927
1.6325	139.07
1.6324	139.166
1.6324	139.237
1.6323	139.404
1.6323	139.69
1.6322	139.809
1.6322	139.786
1.6322	139.881
1.6322	140.024
1.6322	140.072
1.6322	140.048
1.6323	139.857
1.6322	139.905
1.6322	140.215
1.6322	140.405
1.6322	140.262
1.6321	139.976
1.6321	139.404
1.6319	139.07
1.6318	139.023
1.6316	139.023
1.6314	139.023
1.6313	138.951
1.6312	138.856
1.631	138.737
1.6309	138.57
1.6308	138.522
1.6307	138.57
1.6306	138.522
1.6305	138.188
1.6304	137.902
1.6303	137.974
1.6302	138.236
1.6302	138.76
1.6302	138.927
1.6302	138.951
1.6302	139.118
1.6302	139.118
1.6302	139.07
1.6301	139.285
1.6301	139.571
1.6301	139.523
1.63	139.523
1.63	139.452
1.63	139.333
1.6299	139.094
1.6299	138.832
1.6299	138.713
1.6299	138.57
1.6298	138.403
1.6298	138.355
1.6298	138.45
1.6297	138.689
1.6296	138.856
1.6296	138.856
1.6295	138.999
1.6295	139.523
1.6295	139.619
1.6294	139.19
1.6293	138.856
1.6293	138.76
1.6292	138.522
1.6291	138.379
1.6291	138.45
1.629	138.45
1.629	138.331
1.6289	138.403
1.6289	138.76
1.6288	139.094
1.6288	139.07
1.6288	138.856
1.6289	138.856
1.6289	138.975
1.6288	138.975
1.6288	139.023
1.6288	139.07
1.6288	139.118
1.6288	139.023
1.6288	138.856
1.6288	138.737
1.6287	138.808
1.6287	138.88
1.6286	138.856
1.6286	138.522
1.6286	138.284
1.6286	138.188
1.6286	138.14
1.6285	138.236
1.6285	138.403
1.6284	138.713
1.6284	138.88
1.6283	138.88
1.6282	138.832
1.6282	138.808
1.6281	138.927
1.6281	138.951
1.6281	138.57
1.6281	138.236
1.628	138.069
1.628	138.14
1.628	138.474
1.628	138.593
1.628	138.665
1.628	138.999
1.628	139.19
1.628	138.903
1.628	138.379
1.628	138.14
1.628	138.093
1.628	138.45
1.628	138.903
1.6279	138.999
1.6279	138.784
1.6279	138.522
1.6279	138.403
1.6279	138.45
1.628	138.546
1.628	138.689
1.6279	139.023
1.6279	139.237
1.6279	139.118
1.6279	138.76
1.6279	138.522
1.628	138.355
1.628	138.355
1.6281	138.403
1.6281	138.474
1.6282	138.403
1.6282	138.26
1.6282	138.307
1.6282	138.307
1.6282	138.021
1.6282	137.807
1.6282	137.664
1.6282	137.831
1.6282	138.188
1.6282	138.403
1.6281	138.355
1.6281	138.355
1.6281	138.498
1.6281	138.57
1.6282	138.546
1.6282	138.474
1.6282	138.57
1.6282	138.856
1.6282	139.142
1.6281	139.309
1.6281	139.046
1.6282	138.808
1.6282	138.713
1.6282	138.641
1.6283	138.713
1.6284	138.689
1.6286	138.522
1.6287	138.57
1.6288	138.713
1.6289	138.856
1.629	139.046
1.6291	139.19
1.6292	138.975
1.6293	138.784
1.6294	138.689
1.6295	138.737
1.6296	138.76
1.6297	138.856
1.6299	138.88
1.63	138.76
1.6301	138.665
1.6302	138.808
1.6302	139.094
1.6302	139.19
1.6302	139.237
1.6302	139.19
1.6301	139.094
1.6302	139.285
1.6301	139.619
1.6301	139.929
1.6302	140.072
1.6302	140.024
1.6303	140.119
1.6303	140.191
1.6304	139.905
1.6305	139.476
1.6306	139.19
1.6308	139.38
1.6308	139.833
1.6309	140.072
1.631	140.024
1.631	139.786
1.6311	139.571
1.6312	139.023
1.6313	138.236
1.6314	137.926
1.6314	138.236
1.6315	138.689
1.6316	138.951
1.6317	139.19
1.6318	139.38
1.6319	139.499
1.6321	139.643
1.6323	139.762
1.6324	140.024
1.6326	140.334
1.6328	140.453
1.6329	140.453
1.633	140.453
1.6331	140.572
1.6332	140.453
1.6332	140.262
1.6332	140.048
1.6333	139.666
1.6333	139.023
1.6333	138.355
1.6334	138.307
1.6335	138.903
1.6336	139.356
1.6337	139.929
1.6338	140.143
1.6339	139.952
1.6341	139.738
1.6343	139.69
1.6345	139.857
1.6346	139.809
1.6347	139.571
1.6348	139.404
1.635	139.309
1.6351	139.261
1.6352	139.285
1.6353	139.356
1.6355	139.547
1.6356	139.857
1.6357	140.191
1.6357	140.548
1.6358	140.501
1.6358	139.952
1.6358	139.619
1.6359	139.452
1.636	139.07
1.6361	138.975
1.6363	139.213
1.6364	139.428
1.6366	139.476
[truncated: 1,250 more rows]

## Sheet: Fig3b
I_bias (uA)	V (mV)	dV/dI (Ω)
-15	-3.25985	241.718
-14.98	-3.25537	238.981
-14.96	-3.25003	238.963
-14.94	-3.24604	239.824
-14.92	-3.24089	241.124
-14.9	-3.2364	242.277
-14.88	-3.23197	244.116
-14.86	-3.22662	245.794
-14.84	-3.2221	244.846
-14.82	-3.21746	243.399
-14.8	-3.21284	240.704
-14.78	-3.20845	238.205
-14.76	-3.20384	236.391
-14.74	-3.19899	234.506
-14.72	-3.19382	235.817
-14.7	-3.18956	237.387
-14.68	-3.18562	238.874
-14.66	-3.1802	240.729
-14.64	-3.17596	240.03
-14.62	-3.17106	240.716
-14.6	-3.16591	241.905
-14.58	-3.16177	242.008
-14.56	-3.15658	240.965
-14.54	-3.15249	238.972
-14.52	-3.14803	238.057
-14.5	-3.14332	237.056
-14.48	-3.13835	236.829
-14.46	-3.1336	237.933
-14.44	-3.12905	237.384
-14.42	-3.12429	238.941
-14.4	-3.11945	241.101
-14.38	-3.11517	240.517
-14.36	-3.11046	238.774
-14.34	-3.10587	237.445
-14.32	-3.10125	237.848
-14.3	-3.09703	237.245
-14.28	-3.09232	236.868
-14.26	-3.08732	237.273
-14.24	-3.08309	237.965
-14.22	-3.07839	238.853
-14.2	-3.07382	238.984
-14.18	-3.06956	237.689
-14.16	-3.06491	236.745
-14.14	-3.06025	235.947
-14.12	-3.05545	234.818
-14.1	-3.05058	232.68
-14.08	-3.046	232.039
-14.06	-3.04194	234.623
-14.04	-3.0372	236.864
-14.02	-3.03201	238.921
-14	-3.02739	240.471
-13.98	-3.02278	241.229
-13.96	-3.0179	240.863
-13.94	-3.0137	238.628
-13.92	-3.00905	238.135
-13.9	-3.00429	237.398
-13.88	-3.00035	234.854
-13.86	-2.9953	232.033
-13.84	-2.99115	230.89
-13.82	-2.98575	233.136
-13.8	-2.98078	233.709
-13.78	-2.97728	232.914
-13.76	-2.97234	233.745
-13.74	-2.9677	233.948
-13.72	-2.96322	234.073
-13.7	-2.95847	234.005
-13.68	-2.95452	235.508
-13.66	-2.94981	238.09
-13.64	-2.94566	239.02
-13.62	-2.9398	239.304
-13.6	-2.93559	238.473
-13.58	-2.93128	238.039
-13.56	-2.92673	237.338
-13.54	-2.92202	235.133
-13.52	-2.91716	233.653
-13.5	-2.91189	232.411
-13.48	-2.90827	232.802
-13.46	-2.90315	234.995
-13.44	-2.89865	235.495
-13.42	-2.89461	235.89
-13.4	-2.89002	236.616
-13.38	-2.88565	236.895
-13.36	-2.88056	236.882
-13.34	-2.87633	235.188
-13.32	-2.87165	235.605
-13.3	-2.86676	236.054
-13.28	-2.86231	235.346
-13.26	-2.85753	236.101
-13.24	-2.85351	235.618
-13.22	-2.84854	234.863
-13.2	-2.84366	232.092
-13.18	-2.84006	228.851
-13.16	-2.83513	228.513
-13.14	-2.8303	230.175
-13.12	-2.82582	233.019
-13.1	-2.82094	234.698
-13.08	-2.8168	235.419
-13.06	-2.81192	236.346
-13.04	-2.80799	235.577
-13.02	-2.80294	237.706
-13	-2.79814	240.044
-12.98	-2.79373	239.494
-12.96	-2.78856	238.42
-12.94	-2.78475	236.419
-12.92	-2.78016	234.871
-12.9	-2.77525	232.494
-12.88	-2.77145	231.576
-12.86	-2.76626	233.722
-12.84	-2.76172	235.374
-12.82	-2.75686	237.241
-12.8	-2.75326	237.757
-12.78	-2.74798	239.199
-12.76	-2.74341	240.031
-12.74	-2.73941	239.247
-12.72	-2.73444	239.515
-12.7	-2.73	238.586
-12.68	-2.7253	235.933
-12.66	-2.7202	233.248
-12.64	-2.71583	229.965
-12.62	-2.71117	228.192
-12.6	-2.70697	227.745
-12.58	-2.70289	230.222
-12.56	-2.69723	234.946
-12.54	-2.69325	236.956
-12.52	-2.68821	237.987
-12.5	-2.68361	240.769
-12.48	-2.67921	245.255
-12.46	-2.67433	249.178
-12.44	-2.6705	248.966
-12.42	-2.6658	247.229
-12.4	-2.66085	245.091
-12.38	-2.65668	241.662
-12.36	-2.65171	237.78
-12.34	-2.64733	233.957
-12.32	-2.64269	232.475
-12.3	-2.63801	231.813
-12.28	-2.63373	231.097
-12.26	-2.62831	231.25
-12.24	-2.62411	232.013
-12.22	-2.61979	232.443
-12.2	-2.61534	233.062
-12.18	-2.61097	235.011
-12.16	-2.6059	238.348
-12.14	-2.60127	238.793
-12.12	-2.59714	238.872
-12.1	-2.59219	239.184
-12.08	-2.58771	238.697
-12.06	-2.583	239.57
-12.04	-2.57889	239.861
-12.02	-2.57357	239.846
-12	-2.56893	238.439
-11.98	-2.56476	237.842
-11.96	-2.55945	238.685
-11.94	-2.55572	238.306
-11.92	-2.55107	237.175
-11.9	-2.54623	237.618
-11.88	-2.54156	237.618
-11.86	-2.53719	236.505
-11.84	-2.53262	234.39
-11.82	-2.52804	234.327
-11.8	-2.52306	233.366
-11.78	-2.51922	232.003
-11.76	-2.51456	232.728
-11.74	-2.50958	233.134
-11.72	-2.50518	234.87
-11.7	-2.50074	236.339
-11.68	-2.49604	237.233
-11.66	-2.4911	239.101
-11.64	-2.48659	240.199
-11.62	-2.48172	242.013
-11.6	-2.47735	243.508
-11.58	-2.47286	244.035
-11.56	-2.46793	244.741
-11.54	-2.46407	243.77
-11.52	-2.45923	241.936
-11.5	-2.45427	238.833
-11.48	-2.45037	235.259
-11.46	-2.44568	233.873
-11.44	-2.44112	234.101
-11.42	-2.43605	235.338
-11.4	-2.43127	235.489
-11.38	-2.42728	234.951
-11.36	-2.42212	236.818
-11.34	-2.41797	239.361
-11.32	-2.41329	241.747
-11.3	-2.4082	243.057
-11.28	-2.40401	243.92
-11.26	-2.39889	243.674
-11.24	-2.3946	240.636
-11.22	-2.39029	238.45
-11.2	-2.3856	236.029
-11.18	-2.38122	233.576
-11.16	-2.37609	231.818
-11.14	-2.37211	232.041
-11.12	-2.36726	233.94
-11.1	-2.36291	234.331
-11.08	-2.35807	232.283
-11.06	-2.35314	231.839
-11.04	-2.34849	232.003
-11.02	-2.34368	232.086
-11	-2.33901	232.358
-10.98	-2.33505	234.868
-10.96	-2.33	238.44
-10.94	-2.32602	239.012
-10.92	-2.32112	238.764
-10.9	-2.31614	239.174
-10.88	-2.31204	238.51
-10.86	-2.30745	236.02
-10.84	-2.30321	232.905
-10.82	-2.29795	231.961
-10.8	-2.29289	231.593
-10.78	-2.28906	232.28
-10.76	-2.28427	234.641
-10.74	-2.27959	236.171
-10.72	-2.27516	238.082
-10.7	-2.2704	239.477
-10.68	-2.2658	239.736
-10.66	-2.26082	239.55
-10.64	-2.25724	238.135
-10.62	-2.25212	237.868
-10.6	-2.24761	238.04
-10.58	-2.243	237.856
-10.56	-2.23838	239.397
-10.54	-2.23367	239.687
-10.52	-2.22909	239.676
-10.5	-2.22374	239.207
-10.48	-2.21989	238.936
-10.46	-2.2148	238.712
-10.44	-2.21023	236.863
-10.42	-2.20561	236.998
-10.4	-2.20073	238.618
-10.38	-2.19606	239.83
-10.36	-2.19101	240.881
-10.34	-2.18685	241.405
-10.32	-2.1827	243.017
-10.3	-2.17759	243.405
-10.28	-2.17354	241.2
-10.26	-2.16844	238.792
-10.24	-2.16371	235.891
-10.22	-2.15933	234.429
-10.2	-2.15417	234.288
-10.18	-2.15007	235.421
-10.16	-2.14486	238.219
-10.14	-2.14027	239.265
-10.12	-2.136	240.487
-10.1	-2.13084	242.867
-10.08	-2.12704	245.592
-10.06	-2.12165	247.431
-10.04	-2.11753	246.428
-10.02	-2.11255	246.156
-10	-2.10818	244.917
-9.98	-2.10349	243.086
-9.96	-2.09877	238.408
-9.94	-2.09462	235.405
-9.92	-2.08954	233.977
-9.9	-2.08546	233.574
-9.88	-2.08038	234.329
-9.86	-2.07595	236.954
-9.84	-2.07128	238.78
-9.82	-2.06671	239.327
-9.8	-2.06147	238.564
-9.78	-2.05759	238.758
-9.76	-2.05227	240.276
-9.74	-2.04773	239.811
-9.72	-2.04333	240.188
-9.7	-2.03838	241.178
-9.68	-2.03418	240.095
-9.66	-2.02911	237.578
-9.64	-2.02499	233.502
-9.62	-2.02006	231.793
-9.6	-2.01537	230.824
-9.58	-2.01079	230.731
-9.56	-2.00578	232.592
-9.54	-2.00171	233.87
-9.52	-1.99643	234.648
-9.5	-1.99145	237.996
-9.48	-1.98715	240.892
-9.46	-1.98235	244.447
-9.44	-1.97842	244.662
-9.42	-1.97372	244.295
-9.4	-1.96923	244.107
-9.38	-1.96438	242.951
-9.36	-1.95993	242.106
-9.34	-1.95492	240.861
-9.32	-1.95073	240.596
-9.3	-1.94573	239.121
-9.28	-1.94119	236.209
-9.26	-1.93636	234.957
-9.24	-1.93172	234.492
-9.22	-1.92694	236.007
-9.2	-1.92261	237.67
-9.18	-1.91802	238.546
-9.16	-1.91295	238.128
-9.14	-1.90847	235.979
-9.12	-1.90458	235.034
-9.1	-1.89974	234.854
-9.08	-1.89483	235.676
-9.06	-1.8904	238.355
-9.04	-1.88561	239.072
-9.02	-1.88057	239.104
-9	-1.87645	238.358
-8.98	-1.87213	236.356
-8.96	-1.86696	235.028
-8.94	-1.86275	235.457
-8.92	-1.85821	238.441
-8.9	-1.85399	240.49
-8.88	-1.84934	241.341
-8.86	-1.84443	242.314
-8.84	-1.83974	240.418
-8.82	-1.83506	239.961
-8.8	-1.83069	239.941
-8.78	-1.82596	236.939
-8.76	-1.82117	233.021
-8.74	-1.81669	231.299
-8.72	-1.81246	229.857
-8.7	-1.80741	230.134
-8.68	-1.80294	232.139
-8.66	-1.79836	236.413
-8.64	-1.79374	239.135
-8.62	-1.78893	241.032
-8.6	-1.78426	243.839
-8.58	-1.77952	245.375
-8.56	-1.77497	244.615
-8.54	-1.77077	241.446
-8.52	-1.7661	240.648
-8.5	-1.76139	244.364
-8.48	-1.757	245.012
-8.46	-1.75218	241.952
-8.44	-1.74771	236.624
-8.42	-1.74279	233.647
-8.4	-1.7378	232.187
-8.38	-1.7343	230.18
-8.36	-1.72897	229.673
-8.34	-1.7242	229.301
-8.32	-1.71949	230.185
-8.3	-1.71469	230.609
-8.28	-1.71068	233.943
-8.26	-1.70545	237.668
-8.24	-1.70077	238.092
-8.22	-1.69628	241.834
-8.2	-1.69188	247.558
-8.18	-1.68683	253.045
-8.16	-1.68228	252.483
-8.14	-1.67838	247.135
-8.12	-1.67322	243.084
-8.1	-1.66842	238.512
-8.08	-1.66385	235.33
-8.06	-1.65895	234.537
-8.04	-1.65427	231.201
-8.02	-1.64947	227.234
-8	-1.64496	226.664
-7.98	-1.64062	229.518
-7.96	-1.63506	233.033
-7.94	-1.63113	237.15
-7.92	-1.62639	243.232
-7.9	-1.62161	245.428
-7.88	-1.61711	242.847
-7.86	-1.61192	242.306
-7.84	-1.60751	241.518
-7.82	-1.60287	240.18
-7.8	-1.598	237.883
-7.78	-1.5936	238.164
-7.76	-1.58858	240.866
-7.74	-1.58367	240.6
-7.72	-1.57926	237.899
-7.7	-1.5745	236.254
-7.68	-1.57002	234.848
-7.66	-1.56487	234.273
-7.64	-1.56103	234.625
-7.62	-1.55662	236.936
-7.6	-1.55172	236.651
-7.58	-1.54746	234.283
-7.56	-1.54269	233.187
-7.54	-1.53801	232.938
-7.52	-1.5339	232.837
-7.5	-1.52886	229.674
-7.48	-1.52367	227.752
-7.46	-1.5195	229.332
-7.44	-1.51543	230.96
-7.42	-1.51087	233.189
-7.4	-1.50601	235.767
-7.38	-1.50162	238.143
-7.36	-1.49691	239.502
-7.34	-1.49189	238.001
-7.32	-1.48739	237.57
-7.3	-1.48308	237.075
-7.28	-1.47812	234.24
-7.26	-1.47408	231.754
-7.24	-1.46934	229.829
-7.22	-1.46499	229.827
-7.2	-1.45958	228.756
-7.18	-1.45576	227.152
-7.16	-1.45066	228.153
-7.14	-1.44609	229.912
-7.12	-1.44164	232.03
-7.1	-1.43684	234.259
-7.08	-1.43268	237.562
-7.06	-1.42767	240.836
-7.04	-1.42331	241.162
-7.02	-1.41859	241.103
-7	-1.41402	240.429
-6.98	-1.40919	239.017
-6.96	-1.40422	237.686
-6.94	-1.3998	236.128
-6.92	-1.39587	236.264
-6.9	-1.39071	235.802
-6.88	-1.38658	234.38
-6.86	-1.38175	234.272
-6.84	-1.37676	234.276
-6.82	-1.37205	234.636
-6.8	-1.36766	234.849
-6.78	-1.36339	237.082
-6.76	-1.35834	240.012
-6.74	-1.35391	240.32
-6.72	-1.34954	240.553
-6.7	-1.34426	240.164
-6.68	-1.34047	238.699
-6.66	-1.33556	238.761
-6.64	-1.33121	238.557
-6.62	-1.32635	238.773
-6.6	-1.32158	238.322
-6.58	-1.31721	237.184
-6.56	-1.31225	237.658
-6.54	-1.30745	236.469
-6.52	-1.30329	235.72
-6.5	-1.29812	235.574
-6.48	-1.29375	235.57
-6.46	-1.28916	236.425
-6.44	-1.28453	236.791
-6.42	-1.2799	237.65
-6.4	-1.27532	237.783
-6.38	-1.27022	236.516
-6.36	-1.2659	236.441
-6.34	-1.26167	236.473
-6.32	-1.25709	236.781
-6.3	-1.25208	235.876
-6.28	-1.24812	234.714
-6.26	-1.24303	235.688
-6.24	-1.23874	236.663
-6.22	-1.23408	237.871
-6.2	-1.2295	239.408
-6.18	-1.2246	240.386
-6.16	-1.22008	240.655
-6.14	-1.21571	239.527
-6.12	-1.21138	238.399
-6.1	-1.20683	235.944
-6.08	-1.20254	231.615
-6.06	-1.19796	227.489
-6.04	-1.19358	223.956
-6.02	-1.18873	222.342
-6	-1.18424	221.781
-5.98	-1.18001	222.914
-5.96	-1.17492	225.226
-5.94	-1.17101	226.627
-5.92	-1.16669	227.542
-5.9	-1.1625	228.677
-5.88	-1.15807	230.231
-5.86	-1.15364	231.527
-5.84	-1.14949	231.58
-5.82	-1.1452	230.673
-5.8	-1.14061	230.12
-5.78	-1.13651	228.432
-5.76	-1.13172	226.311
-5.74	-1.12764	224.435
-5.72	-1.12295	223.507
-5.7	-1.11867	221.77
-5.68	-1.1145	220.174
-5.66	-1.10992	221.054
-5.64	-1.10546	222.045
-5.62	-1.10089	222.796
-5.6	-1.09678	223.703
-5.58	-1.09262	225.461
-5.56	-1.08804	227.664
-5.54	-1.08387	227.796
-5.52	-1.07952	228.331
-5.5	-1.07492	229.87
-5.48	-1.07077	229.49
-5.46	-1.06615	228.17
-5.44	-1.06193	226.033
-5.42	-1.0576	224.778
-5.4	-1.05282	223.897
-5.38	-1.04871	223.279
-5.36	-1.04417	224.444
-5.34	-1.03977	224.205
-5.32	-1.03541	224.2
-5.3	-1.03069	224.326
-5.28	-1.02658	224.278
-5.26	-1.02225	225.276
-5.24	-1.01811	225.237
-5.22	-1.01361	225.693
-5.2	-1.00921	225.225
-5.18	-1.00519	223.585
-5.16	-1.00063	223.557
-5.14	-0.99619	223.353
-5.12	-0.99216	222.683
-5.1	-0.98741	221.498
-5.08	-0.98361	219.817
-5.06	-0.97896	219.624
-5.04	-0.97485	218.17
-5.02	-0.97043	218.201
-5	-0.96603	218.521
-4.98	-0.96217	218.417
-4.96	-0.95755	219.262
-4.94	-0.95348	219.586
-4.92	-0.94946	220.349
-4.9	-0.9448	219.705
-4.88	-0.94093	217.1
-4.86	-0.93665	214.936
-4.84	-0.93243	213.109
-4.82	-0.92781	212.15
-4.8	-0.92375	211.333
-4.78	-0.91993	211.478
-4.76	-0.91564	213.619
-4.74	-0.91115	214.958
-4.72	-0.90701	216.717
-4.7	-0.90276	219.216
-4.68	-0.89893	221.319
-4.66	-0.89404	222.695
-4.64	-0.89014	222.026
-4.62	-0.88601	221.705
-4.6	-0.8816	221.103
-4.58	-0.87774	218.96
-4.56	-0.8732	217.134
-4.54	-0.86896	216.209
-4.52	-0.86425	216.609
-4.5	-0.8601	216.354
-4.48	-0.85603	216.204
-4.46	-0.85126	217.397
-4.44	-0.84671	218.075
-4.42	-0.84256	218.709
-4.4	-0.8385	219.843
-4.38	-0.83447	221.023
-4.36	-0.82988	225.235
-4.34	-0.8255	226.617
-4.32	-0.82121	227.167
-4.3	-0.81655	227.382
-4.28	-0.81194	226.942
-4.26	-0.8077	225.722
-4.24	-0.80332	223.927
-4.22	-0.79868	224.161
-4.2	-0.79424	223.792
-4.18	-0.78996	222.19
-4.16	-0.78532	222.834
-4.14	-0.78093	223.375
-4.12	-0.77667	223.556
-4.1	-0.77199	223.528
-4.08	-0.76761	223.28
-4.06	-0.76289	224.477
-4.04	-0.75913	225.28
-4.02	-0.7544	226.622
-4	-0.74981	227.155
-3.98	-0.74571	226.592
-3.96	-0.74116	227.233
-3.94	-0.7368	226.887
-3.92	-0.73263	226.326
-3.9	-0.72802	225.024
-3.88	-0.72375	223.077
-3.86	-0.71914	222.528
-3.84	-0.71453	221.014
-3.82	-0.71052	220.19
-3.8	-0.70647	220.165
-3.78	-0.70225	219.781
-3.76	-0.69775	220.35
-3.74	-0.69367	219.892
-3.72	-0.68936	219.697
-3.7	-0.6852	218.539
-3.68	-0.68132	217.246
-3.66	-0.67695	217.347
-3.64	-0.67276	216.552
-3.62	-0.66824	215.185
-3.6	-0.66419	213.421
-3.58	-0.66015	212.666
-3.56	-0.65578	213.815
-3.54	-0.65179	214.782
-3.52	-0.64786	215.384
-3.5	-0.64336	217.199
-3.48	-0.63963	217.911
-3.46	-0.6351	218.128
-3.44	-0.63128	217.175
-3.42	-0.62723	216.718
-3.4	-0.62285	215.814
-3.38	-0.6191	213.359
-3.36	-0.61483	210.771
-3.34	-0.61083	208.05
-3.32	-0.6067	206.298
-3.3	-0.60223	204.896
-3.28	-0.59863	204.277
-3.26	-0.59437	205.779
-3.24	-0.59051	206.57
-3.22	-0.58628	206.559
-3.2	-0.5822	206.948
-3.18	-0.57827	207.998
-3.16	-0.57398	209.564
-3.14	-0.57033	209.334
-3.12	-0.56647	209.681
-3.1	-0.56208	210.933
-3.08	-0.55829	210.254
-3.06	-0.55425	207.967
-3.04	-0.5506	204.591
-3.02	-0.54649	202.862
-3	-0.54247	201.22
-2.98	-0.53867	199.05
-2.96	-0.53448	198.915
-2.94	-0.53094	198.762
-2.92	-0.52697	199.076
-2.9	-0.52316	199.612
-2.88	-0.51976	199.888
-2.86	-0.51571	199.684
-2.84	-0.51213	197.72
-2.82	-0.5083	196.317
-2.8	-0.50481	195.338
-2.78	-0.5012	193.516
-2.76	-0.4973	192.018
-2.74	-0.49395	190.108
-2.72	-0.49024	189.6
-2.7	-0.48648	189.512
-2.68	-0.48297	189.153
-2.66	-0.4789	189.592
-2.64	-0.47527	188.93
-2.62	-0.47175	188.843
-2.6	-0.46801	189.385
-2.58	-0.46452	189.361
-2.56	-0.46055	190.154
-2.54	-0.45682	190.332
-2.52	-0.45338	191.084
-2.5	-0.44912	191.247
-2.48	-0.44579	190.645
-2.46	-0.44181	190.995
-2.44	-0.43829	190.604
-2.42	-0.43458	190.415
-2.4	-0.43096	190.225
-2.38	-0.427	189.983
-2.36	-0.42342	190.188
-2.34	-0.41998	189.859
-2.32	-0.41618	190.973
-2.3	-0.41254	193.169
-2.28	-0.40887	194.932
-2.26	-0.40471	196.038
-2.24	-0.40133	195.738
-2.22	-0.39775	195.78
-2.2	-0.39372	195.403
-2.18	-0.39038	193.503
-2.16	-0.38655	191.941
-2.14	-0.3829	190.173
-2.12	-0.37904	188.897
-2.1	-0.37489	187.972
-2.08	-0.37174	187.825
-2.06	-0.36759	188.856
-2.04	-0.36391	191.46
-2.02	-0.35985	193.355
-2	-0.35612	195.969
-1.98	-0.35244	198.194
-1.96	-0.34825	200.026
-1.94	-0.34464	200.634
-1.92	-0.3408	201.645
-1.9	-0.33658	202.166
-1.88	-0.33322	200.622
-1.86	-0.32907	199.277
-1.84	-0.32503	198.85
-1.82	-0.32107	200.02
-1.8	-0.31665	200.453
-1.78	-0.31304	200.037
-1.76	-0.30867	201.494
-1.74	-0.30455	203.743
-1.72	-0.30041	205.695
-1.7	-0.29592	210.719
-1.68	-0.29184	214.969
-1.66	-0.28697	220.241
-1.64	-0.28234	224.777
-1.62	-0.27672	232.053
-1.6	-0.27084	243.401
-1.58	-0.26453	258.742
-1.56	-0.2571	278.042
-1.54	-0.25092	297.783
-1.52	-0.24555	310.34
-1.5	-0.24087	307.273
-1.48	-0.23695	290.076
-1.46	-0.23254	269.503
-1.44	-0.22844	249.228
-1.42	-0.22451	232.639
-1.4	-0.22055	221.075
-1.38	-0.21702	212.411
-1.36	-0.21305	206.75
-1.34	-0.20945	202.164
-1.32	-0.20591	199.576
-1.3	-0.20202	198.162
-1.28	-0.19841	196.151
-1.26	-0.19438	194.744
-1.24	-0.19121	192.594
-1.22	-0.18745	190.698
-1.2	-0.18372	188.89
-1.18	-0.18036	186.811
-1.16	-0.17671	185.958
-1.14	-0.17301	185.051
-1.12	-0.16983	183.217
-1.1	-0.16627	182.717
-1.08	-0.16282	181.974
-1.06	-0.15903	181.769
-1.04	-0.15579	180.816
-1.02	-0.15228	180.658
-1	-0.1485	180.562
-0.98	-0.14537	178.884
-0.96	-0.14179	177.425
-0.94	-0.13859	175.626
-0.92	-0.13521	173.696
-0.9	-0.13154	171.819
-0.88	-0.12822	170.731
-0.86	-0.12469	171.744
-0.84	-0.12144	172.78
-0.82	-0.11817	173.532
-0.8	-0.11471	176.317
-0.78	-0.11142	177.65
-0.76	-0.10785	178.172
-0.74	-0.1047	177.361
-0.72	-0.10134	176.747
-0.7	-0.0979	175.89
-0.68	-0.09476	173.63
-0.66	-0.09134	171.755
-0.64	-0.08805	169.929
-0.62	-0.08461	168.619
-0.6	-0.08125	167.948
-0.58	-0.07817	167.283
-0.56	-0.07458	168.702
-0.54	-0.07158	169.643
-0.52	-0.06792	170.613
-0.5	-0.06458	170.952
-0.48	-0.0615	171.858
-0.46	-0.05799	173.59
-0.44	-0.05476	174.208
-0.42	-0.05118	175.47
-0.4	-0.04776	176.968
-0.38	-0.04429	176.952
-0.36	-0.04074	176.413
-0.34	-0.03731	175.393
-0.32	-0.03345	175.957
-0.3	-0.0294	178.174
-0.28	-0.02531	182.656
-0.26	-0.01987	192.989
-0.24	-0.01374	208.541
-0.22	-0.0081	230.907
-0.2	-0.00333	253.611
-0.18	-0.00115	261.23
-0.16	-0.0002672	240.669
-0.14	-0.0002235	196.823
-0.12	1.27e-05	144.305
-0.1	5.43e-05	95.9526
-0.08	4.57e-05	60.4586
-0.06	4.68e-05	36.5556
-0.04	6.4e-06	21.6791
-0.02	5.43e-05	12.8954
0	8.3e-05	10.1087
0.02	9.15e-05	6.55675
0.04	0.0001979	5.99078
0.06	-1.6e-05	6.01476
0.08	0.0001628	6.48534
0.1	0.0003587	7.43135
0.12	0.0002575	7.76815
0.14	0.0005109	8.03917
0.16	0.00109	9.6665
0.18	0.00145	13.0336
0.2	0.00413	21.8073
0.22	0.00839	43.4391
0.24	0.01454	86.3501
0.26	0.02003	143.774
0.28	0.02553	197.415
0.3	0.0301	231.025
0.32	0.03383	243.083
0.34	0.03777	240.244
0.36	0.04138	234.295
0.38	0.04483	216.475
0.4	0.04832	205.538
0.42	0.05158	196.716
0.44	0.05509	190.021
0.46	0.05821	185.439
0.48	0.06171	183.093
0.5	0.06516	181.24
0.52	0.06827	178.25
0.54	0.07171	175.652
0.56	0.07518	174.023
0.58	0.07835	170.231
0.6	0.08189	167.882
0.62	0.0849	166.695
0.64	0.0884	167.62
0.66	0.09198	168.613
0.68	0.09519	170.221
0.7	0.09859	172.578
0.72	0.10162	174.59
0.74	0.10545	176.236
0.76	0.10845	176.813
0.78	0.11206	177.232
0.8	0.11542	177.169
0.82	0.11851	176.281
0.84	0.12209	175.121
0.86	0.12545	173.332
0.88	0.12902	172.275
0.9	0.13226	171.35
0.92	0.13548	170.863
0.94	0.13911	171.937
0.96	0.14251	173.044
0.98	0.1458	173.333
1	0.1494	173.823
1.02	0.1526	175.066
1.04	0.15627	177.367
1.06	0.1596	178.412
1.08	0.163	179.767
1.1	0.16689	181.5
1.12	0.17014	181.314
1.14	0.17378	180.876
1.16	0.17722	180.421
1.18	0.1809	180.748
1.2	0.1845	181.2
1.22	0.18779	181.082
1.24	0.19175	182.253
1.26	0.19529	182.631
1.28	0.19875	183.102
1.3	0.20278	185.307
1.32	0.20611	186.072
1.34	0.21014	187.517
1.36	0.21351	188.037
1.38	0.21724	189.058
1.4	0.2212	190.606
1.42	0.22482	191.538
1.44	0.22888	193.424
1.46	0.2331	194.359
1.48	0.23712	197.536
1.5	0.24158	200.378
1.52	0.24558	203.809
1.54	0.25089	210.28
1.56	0.25636	219.454
1.58	0.26316	238.21
1.6	0.27032	265.7
1.62	0.27631	292.067
1.64	0.28215	310.028
1.66	0.28698	311.703
1.68	0.29166	302.528
1.7	0.29626	285.364
1.72	0.30018	265.526
1.74	0.3046	248.938
1.76	0.30876	235.082
1.78	0.3128	228.655
1.8	0.31721	216.878
1.82	0.32099	211.546
1.84	0.32507	209.722
1.86	0.32937	208.336
1.88	0.33291	207.669
1.9	0.337	208.305
1.92	0.34074	208.696
1.94	0.34481	209.007
1.96	0.34856	207.466
1.98	0.3522	206.044
2	0.3562	204.253
2.02	0.35994	201.222
2.04	0.36385	198.841
2.06	0.36771	195.864
2.08	0.37135	193.138
2.1	0.37533	190.824
2.12	0.37884	188.91
2.14	0.38284	189.471
2.16	0.38649	189.986
2.18	0.39008	189.709
2.2	0.39397	189.918
2.22	0.39738	190.757
2.24	0.40134	192.131
2.26	0.40479	192.264
2.28	0.4083	193.105
2.3	0.4124	194.416
2.32	0.41586	193.698
2.34	0.41992	192.649
2.36	0.42342	191.246
2.38	0.42717	190.527
2.4	0.43088	189.526
2.42	0.43447	187.817
2.44	0.43837	187.631
2.46	0.44195	187.768
2.48	0.44562	188.633
2.5	0.44941	190.073
2.52	0.45302	190.687
2.54	0.45682	192.371
2.56	0.46012	192.103
2.58	0.46378	191.851
2.6	0.46794	191.853
2.62	0.47115	190.855
2.64	0.47474	190.355
2.66	0.4784	189.354
2.68	0.48223	189.208
2.7	0.48614	189.372
2.72	0.48956	188.731
2.74	0.49327	188.831
2.76	0.49715	187.665
2.78	0.50042	186.887
2.8	0.50418	187.078
2.82	0.50764	186.515
2.84	0.5114	186.468
2.86	0.51484	186.057
2.88	0.51875	186.881
2.9	0.52263	187.261
2.92	0.52612	187.633
2.94	0.53013	189.698
2.96	0.53367	191.306
2.98	0.53772	192.136
3	0.54188	192.349
3.02	0.5454	192.982
3.04	0.5496	195.373
3.06	0.55365	196.879
3.08	0.55732	198.61
3.1	0.5614	201.673
3.12	0.56504	204.415
3.14	0.56936	206.697
3.16	0.57333	207.839
3.18	0.57714	208.888
3.2	0.58144	209.086
3.22	0.5853	207.111
3.24	0.58947	205.564
3.26	0.59358	203.939
3.28	0.59748	202.388
3.3	0.6016	200.653
3.32	0.60538	199.84
3.34	0.60988	201.786
3.36	0.61381	203.758
3.38	0.61789	205.914
3.4	0.62212	208.953
3.42	0.62608	211.585
3.44	0.63019	213.302
3.46	0.63408	212.831
3.48	0.63802	213.101
3.5	0.64258	213.969
3.52	0.6465	213.823
3.54	0.65063	213.368
3.56	0.6548	213.004
3.58	0.6593	212.677
3.6	0.66333	211.409
3.62	0.6672	209.444
3.64	0.67169	209.734
3.66	0.67599	210.422
3.68	0.68015	212.267
3.7	0.68468	214.332
3.72	0.6886	215.876
3.74	0.69302	217.393
3.76	0.69696	217.366
3.78	0.70124	218.139
3.8	0.70569	219.839
3.82	0.7097	219.878
3.84	0.71405	220.152
3.86	0.71837	220.557
3.88	0.7228	221.082
3.9	0.72756	221.524
3.92	0.73151	221.407
3.94	0.73611	222.482
3.96	0.74081	222.463
3.98	0.74487	222.808
4	0.74939	223.81
4.02	0.75341	224.101
4.04	0.75842	225.304
4.06	0.7625	225.546
4.08	0.76655	226.275
4.1	0.77146	226.92
4.12	0.77554	226.536
4.14	0.78015	227.3
4.16	0.78458	227.273
4.18	0.78917	227.488
4.2	0.79374	227.706
4.22	0.79785	228.073
4.24	0.80256	228.843
4.26	0.80707	227.733
4.28	0.81128	226.769
4.3	0.81598	227.945
4.32	0.8198	228.826
4.34	0.82438	230.723
4.36	0.82884	230.616
4.38	0.83288	230.553
4.4	0.8377	230.166
4.42	0.84187	227.454
4.44	0.8466	224.796
4.46	0.85047	221.968
4.48	0.8547	219.37
4.5	0.85936	216.991
4.52	0.86349	215.687
4.54	0.86785	216.674
4.56	0.87227	217.598
4.58	0.87616	218.041
4.6	0.88079	220.301
4.62	0.8848	221.787
4.64	0.8895	223.31
4.66	0.89324	223.524
4.68	0.89745	223.622
4.7	0.90202	222.861
4.72	0.90614	219.947
4.74	0.91054	217.182
4.76	0.91447	214.312
4.78	0.91879	213.126
4.8	0.92324	212.105
4.82	0.92714	210.885
4.84	0.93185	211.962
4.86	0.93552	213.86
4.88	0.9403	214.934
4.9	0.94445	214.51
4.92	0.94845	215.724
4.94	0.95305	218.432
4.96	0.95704	219.299
4.98	0.96127	219.965
5	0.96585	220.768
5.02	0.96951	220.277
5.04	0.97404	220.252
5.06	0.97836	220.135
5.08	0.98273	219.943
5.1	0.98734	219.108
5.12	0.9912	217.9
5.14	0.99595	218.973
5.16	1.00043	219.855
5.18	1.0046	220.077
5.2	1.00923	221.182
5.22	1.0132	222.119
5.24	1.01827	223.839
5.26	1.02244	224.59
5.28	1.02649	225.859
5.3	1.0314	227.286
5.32	1.03537	227.346
5.34	1.04011	228.506
5.36	1.04454	228.74
5.38	1.04896	228.984
5.4	1.05359	229.206
5.42	1.0576	228.092
5.44	1.06246	228.02
5.46	1.06721	226.358
5.48	1.07138	224.987
5.5	1.0757	224.738
5.52	1.07997	224.144
5.54	1.08493	224.473
5.56	1.08899	224.66
5.58	1.09335	226.175
5.6	1.09814	227.615
5.62	1.10214	227.431
5.64	1.10673	228.351
5.66	1.11077	228.331
5.68	1.11586	227.779
5.7	1.12	226.546
5.72	1.12416	226.499
5.74	1.12894	228.087
5.76	1.13357	228.563
5.78	1.13802	229.481
5.8	1.14274	232.214
5.82	1.14713	234.841
5.84	1.15159	236.641
5.86	1.15604	237.072
5.88	1.16059	237.762
5.9	1.16558	237.418
5.92	1.16961	235.146
5.94	1.17431	233.276
5.96	1.17895	231.478
5.98	1.18348	229.884
6	1.18882	228.509
6.02	1.19278	227.348
6.04	1.19777	228.722
6.06	1.20189	230.219
6.08	1.20655	232.095
6.1	1.21141	233.605
6.12	1.21613	236.345
6.14	1.22114	239.925
6.16	1.22544	241.244
6.18	1.23039	242.363
6.2	1.23518	243.253
6.22	1.23931	242.196
6.24	1.2441	240.594
6.26	1.24897	238.82
6.28	1.25396	237.574
6.3	1.25877	235.909
6.32	1.26265	233.901
6.34	1.26766	233.865
6.36	1.27261	233.267
6.38	1.27695	232.435
6.4	1.28189	233.154
6.42	1.28638	234.422
6.44	1.29112	236.016
6.46	1.29563	236.284
6.48	1.30008	237.58
6.5	1.30494	239.202
6.52	1.30947	238.948
6.54	1.31425	239.25
6.56	1.31887	238.844
6.58	1.32337	238.098
6.6	1.32861	238.111
6.62	1.33285	238.149
6.64	1.33766	239.231
6.66	1.34238	238.48
6.68	1.34647	237.382
6.7	1.35154	236.667
6.72	1.3561	235.473
6.74	1.3609	235.897
6.76	1.36544	236.111
6.78	1.36999	237.059
6.8	1.37498	237.957
6.82	1.37921	237.303
6.84	1.3843	237.369
6.86	1.38842	236.345
6.88	1.39315	236.076
6.9	1.39797	234.845
6.92	1.40231	233.222
6.94	1.40701	232.894
6.96	1.41195	232.16
6.98	1.41612	233.026
7	1.42123	235.593
7.02	1.42559	237.608
7.04	1.43047	239.114
7.06	1.43467	239.312
7.08	1.43904	239.815
7.1	1.4441	239.178
7.12	1.44836	236.837
7.14	1.45317	235.241
7.16	1.45774	233.422
7.18	1.46231	231.638
7.2	1.46731	229.618
7.22	1.47172	228.552
7.24	1.47648	230.27
7.26	1.48127	231.975
7.28	1.48541	234.224
7.3	1.49039	237.191
7.32	1.49496	239.613
7.34	1.49988	241.816
7.36	1.50363	242.641
7.38	1.50879	243.166
7.4	1.51359	242.873
7.42	1.51806	240.6
7.44	1.52244	238.636
7.46	1.52732	237.71
7.48	1.53199	237.43
7.5	1.53689	236.635
7.52	1.54107	234.387
7.54	1.54644	233.993
7.56	1.55075	233.971
7.58	1.55524	233.73
7.6	1.56027	235.173
7.62	1.5646	237.139
7.64	1.56974	238.853
7.66	1.57369	238.27
7.68	1.57836	238.316
7.7	1.58345	239.389
7.72	1.58785	238.824
7.74	1.59243	238.466
7.76	1.59735	237.599
7.78	1.60187	236.3
7.8	1.60651	233.763
7.82	1.61073	230.169
7.84	1.61565	229.971
7.86	1.62051	230.194
7.88	1.62499	231.671
7.9	1.62947	233.134
7.92	1.63395	231.289
7.94	1.63835	230.413
7.96	1.64345	230.538
7.98	1.64786	231.994
8	1.65263	234.165
8.02	1.65688	235.407
8.04	1.66129	236.901
8.06	1.66524	236.232
8.08	1.67095	236.051
8.1	1.67583	236.111
8.12	1.68009	235.159
8.14	1.68529	235.65
8.16	1.68939	237.906
8.18	1.69363	241.453
8.2	1.69956	241.615
8.22	1.70421	239.264
8.24	1.70849	234.4
8.26	1.71276	232.423
8.28	1.71732	232.443
8.3	1.72228	233.145
8.32	1.72625	233.105
8.34	1.73125	233.762
8.36	1.73595	233.484
8.38	1.74046	231.883
8.4	1.7459	229.059
8.42	1.74957	227.349
8.44	1.7545	225.931
8.46	1.75901	227.867
8.48	1.76361	231.329
8.5	1.76841	232.598
8.52	1.77271	234.826
8.54	1.77796	235.764
8.56	1.78234	236.466
8.58	1.78704	238.98
8.6	1.79101	236.486
8.62	1.79581	229.234
8.64	1.80064	225.226
8.66	1.80563	225
8.68	1.81054	227.865
8.7	1.81557	231.374
8.72	1.81944	233.931
8.74	1.82433	238.356
8.76	1.82909	241.29
8.78	1.8337	241.499
8.8	1.83877	238.498
8.82	1.84291	237.132
8.84	1.84814	237.872
8.86	1.85189	235.319
8.88	1.85678	234.891
8.9	1.86228	237.135
8.92	1.86577	237.302
8.94	1.87159	236.367
8.96	1.87577	231.758
8.98	1.87998	227.299
9	1.88553	214.159
9.02	1.88996	210.51
9.04	1.89485	212.495
9.06	1.89957	216.742
9.08	1.90438	219.367
9.1	1.90941	223.584
9.12	1.91376	227.454
9.14	1.91809	227.869
9.16	1.92276	227.559
9.18	1.92772	231.802
9.2	1.93243	233.891
9.22	1.937	230.037
9.24	1.94117	230.005
9.26	1.94632	230.111
9.28	1.9512	229.554
9.3	1.95645	228.011
9.32	1.96054	225.795
9.34	1.96545	226.145
9.36	1.97028	229.264
9.38	1.97412	233.285
9.4	1.97946	233.318
9.42	1.98426	231.761
9.44	1.98922	231.059
9.46	1.99352	225.846
9.48	1.99873	221.506
9.5	2.00364	220.568
9.52	2.00798	221.322
9.54	2.01291	225.186
9.56	2.01743	229.653
9.58	2.0221	229.954
9.6	2.02684	227.658
9.62	2.03078	225.553
9.64	2.03629	225.373
9.66	2.04136	224.961
9.68	2.04519	227.286
9.7	2.05037	228.722
9.72	2.05457	228.184
9.74	2.06031	227.655
9.76	2.06457	227.432
9.78	2.06887	228.817
9.8	2.07411	231.969
9.82	2.07883	233.65
9.84	2.08341	235.689
9.86	2.08824	238.74
9.88	2.09283	239.453
9.9	2.0974	234.591
9.92	2.10222	226.663
9.94	2.10734	222.451
9.96	2.11234	222.58
9.98	2.11611	225.161
10	2.12134	228.924
10.02	2.12533	232.254
10.04	2.13072	236.952
10.06	2.13583	239.378
10.08	2.13995	239.767
10.1	2.14527	238.093
10.12	2.149	234.959
10.14	2.15384	233.588
10.16	2.15917	234.872
10.18	2.1637	237.397
10.2	2.16885	237.708
10.22	2.17331	235.517
10.24	2.17839	234.498
10.26	2.18304	233.234
10.28	2.18795	231.172
10.3	2.19318	231.834
10.32	2.19688	234.125
10.34	2.20118	236.237
10.36	2.20605	236.378
10.38	2.21104	235.327
10.4	2.21591	233.984
10.42	2.2198	233.02
10.44	2.2248	233.273
10.46	2.22969	233.582
10.48	2.23442	233.129
10.5	2.23917	233.135
10.52	2.24338	234.74
10.54	2.24866	236.586
10.56	2.2534	234.241
10.58	2.25771	231.935
10.6	2.26229	232.618
10.62	2.26686	231.392
10.64	2.27165	229.541
10.66	2.27653	228.147
10.68	2.28097	228.367
10.7	2.28535	229.928
10.72	2.28963	233.485
10.74	2.29441	236.583
10.76	2.29929	236.86
10.78	2.30407	234.921
10.8	2.30893	234.6
10.82	2.31276	232.635
10.84	2.31717	231.072
10.86	2.32157	229.627
10.88	2.32606	225.984
10.9	2.33082	224.358
10.92	2.33598	223.917
10.94	2.34081	225.45
10.96	2.34501	228.285
10.98	2.34927	231.291
11	2.35467	233.19
11.02	2.35859	233.379
11.04	2.36346	232.609
11.06	2.36709	231.106
11.08	2.37221	227.698
11.1	2.37712	223.2
11.12	2.38151	218.207
11.14	2.38633	216.637
11.16	2.39136	218.813
11.18	2.39526	223.476
11.2	2.39973	230.373
11.22	2.40463	236.246
11.24	2.40938	242.406
11.26	2.41356	246.397
11.28	2.41812	245.715
11.3	2.42293	240.915
11.32	2.42748	237.279
11.34	2.43156	231.601
11.36	2.43641	229.222
11.38	2.44109	226.737
11.4	2.44609	226.409
11.42	2.45079	227.705
11.44	2.45486	231.829
11.46	2.46005	234.613
11.48	2.46436	235.016
11.5	2.46908	235.666
11.52	2.47352	236.498
11.54	2.47825	237.793
11.56	2.48318	237.355
11.58	2.48766	237.858
11.6	2.49216	238.743
11.62	2.49664	236.191
11.64	2.50084	233.403
11.66	2.50576	233.432
11.68	2.51049	234.809
11.7	2.51511	233.987
11.72	2.51944	231.508
11.74	2.52422	230.188
11.76	2.52959	229.069
11.78	2.53354	225.235
11.8	2.53837	225.793
11.82	2.54306	227.632
11.84	2.54788	229.666
11.86	2.55218	229.234
11.88	2.55666	230.526
11.9	2.56184	233.61
11.92	2.56585	235.317
11.94	2.57028	237.207
11.96	2.57543	237.28
11.98	2.57946	237.24
12	2.58429	237.926
12.02	2.5886	237.692
12.04	2.59384	237.241
12.06	2.59856	236.287
12.08	2.60299	234.936
12.1	2.6073	236.541
12.12	2.61173	237.221
12.14	2.61667	237.206
12.16	2.62168	236.404
12.18	2.62644	236.777
12.2	2.63125	237.403
12.22	2.63513	236.665
12.24	2.64021	236.551
12.26	2.64458	235.783
12.28	2.64914	233.359
12.3	2.65417	231.22
12.32	2.6585	230.465
12.34	2.66391	231.762
12.36	2.66892	233.626
12.38	2.67296	236.048
12.4	2.67806	239.019
12.42	2.68267	239.792
12.44	2.68748	238.542
12.46	2.69192	237.258
12.48	2.6965	238.515
12.5	2.70153	240.345
12.52	2.70568	240.892
12.54	2.71032	241.931
12.56	2.71534	242.239
12.58	2.71946	239.422
12.6	2.72429	235.922
12.62	2.72942	232.909
12.64	2.73412	233.103
12.66	2.73855	234.371
12.68	2.74322	235.513
12.7	2.74819	238.404
12.72	2.75288	239.332
12.74	2.75784	238.99
12.76	2.76276	237.285
12.78	2.76702	238.298
12.8	2.77183	240.278
12.82	2.77619	240.615
12.84	2.7816	241.136
12.86	2.78598	240.458
12.88	2.79118	239.423
12.9	2.79605	237.946
12.92	2.80017	235.222
12.94	2.80521	233.475
12.96	2.80993	230.664
12.98	2.81425	228.221
13	2.81929	229.835
13.02	2.82376	233.432
13.04	2.8286	236.916
13.06	2.83286	239.164
13.08	2.83735	242.032
13.1	2.84254	245.618
13.12	2.84723	246.465
13.14	2.85172	247.474
13.16	2.85684	248.292
13.18	2.86105	247.143
13.2	2.86623	244.836
13.22	2.87053	241.018
13.24	2.87566	239.51
13.26	2.87997	238.393
13.28	2.88475	238.152
13.3	2.89002	238.464
13.32	2.89464	237.088
13.34	2.89992	235.855
13.36	2.90428	234.362
13.38	2.90813	234.151
13.4	2.91338	236.067
13.42	2.91782	237.041
13.44	2.92267	238.547
13.46	2.92745	237.716
13.48	2.93167	236.602
13.5	2.93664	236.266
13.52	2.94101	235.487
13.54	2.94657	235.941
13.56	2.95083	235.262
13.58	2.95471	236.238
13.6	2.96005	240.236
13.62	2.96448	244.113
13.64	2.96932	247.973
13.66	2.97378	248.932
13.68	2.97865	249.116
13.7	2.98313	248.908
13.72	2.98824	246.424
13.74	2.99273	243.616
13.76	2.99802	241.338
13.78	3.00252	238.397
13.8	3.00775	235.127
13.82	3.01202	232.774
13.84	3.01663	233.014
13.86	3.02186	233.359
13.88	3.02607	234.307
13.9	3.03138	237.838
13.92	3.03584	240.622
13.94	3.04071	242.663
13.96	3.04473	244.223
13.98	3.04993	245.893
14	3.05448	244.237
14.02	3.05882	240.677
14.04	3.06388	239.047
14.06	3.06884	240.016
14.08	3.07292	241.619
14.1	3.07753	241.938
14.12	3.08231	241.208
14.14	3.08719	240.691
14.16	3.09205	239.171
14.18	3.09676	237.899
14.2	3.10158	238.728
14.22	3.10584	239.719
14.24	3.11095	242.088
14.26	3.11555	243.168
14.28	3.11933	244.349
14.3	3.12431	246.632
14.32	3.12851	247.117
14.34	3.13358	246.994
14.36	3.13824	245.289
14.38	3.14322	242.767
14.4	3.14832	240.127
14.42	3.15247	237.502
14.44	3.1574	237.527
14.46	3.16245	237.656
14.48	3.16717	236.493
14.5	3.17215	236.451
14.52	3.17653	236.516
14.54	3.18106	237.631
14.56	3.18605	237.999
14.58	3.19037	239.142
14.6	3.19516	239.67
14.62	3.20009	238.371
14.64	3.20424	239.216
14.66	3.20881	239.225
14.68	3.21356	238.694
14.7	3.21827	238.761
14.72	3.2227	236.864
14.74	3.22791	236.061
14.76	3.23312	235.665
14.78	3.23762	237.983
14.8	3.24258	240.659
14.82	3.24747	240.306
14.84	3.25192	240.843
14.86	3.25599	241.479
14.88	3.26096	242.861
14.9	3.26566	243.542
14.92	3.27014	240.396
14.94	3.27499	236.587
14.96	3.27922	234.011
14.98	3.28449	233.497
15	3.28885	232.753

## Sheet: Fig3c
	I_bias (uA)	V (mV)
Temperature		0.4K	1.0K	1.5K	1.7K	2.0K	2.2K	2.5K	3.0K	3.5K
	-15	-3.25985	-3.30791	-3.31248	-3.33564	-3.32773	-3.33529	-3.35215	-3.39976	-3.45231
	-14.98	-3.25537	-3.30327	-3.3077	-3.33111	-3.32335	-3.33119	-3.3468	-3.39567	-3.44741
	-14.96	-3.25003	-3.29818	-3.30328	-3.32577	-3.31889	-3.32741	-3.34215	-3.39174	-3.44235
	-14.94	-3.24604	-3.29432	-3.2981	-3.32131	-3.31364	-3.32192	-3.33734	-3.38645	-3.43829
	-14.92	-3.24089	-3.28927	-3.29371	-3.31661	-3.3091	-3.31737	-3.33312	-3.38209	-3.43282
	-14.9	-3.2364	-3.28463	-3.28833	-3.31168	-3.30447	-3.31227	-3.32845	-3.37727	-3.42801
	-14.88	-3.23197	-3.28004	-3.28444	-3.30747	-3.29972	-3.30778	-3.32389	-3.37238	-3.42397
	-14.86	-3.22662	-3.27497	-3.27961	-3.3023	-3.29488	-3.30269	-3.31943	-3.36815	-3.41846
	-14.84	-3.2221	-3.2706	-3.27487	-3.29818	-3.29027	-3.29772	-3.31409	-3.36287	-3.41413
	-14.82	-3.21746	-3.26591	-3.27026	-3.29359	-3.28605	-3.29349	-3.30943	-3.35789	-3.4094
	-14.8	-3.21284	-3.26135	-3.26544	-3.28846	-3.28095	-3.28836	-3.30519	-3.35342	-3.40492
	-14.78	-3.20845	-3.2567	-3.26053	-3.28415	-3.27704	-3.28425	-3.30077	-3.34825	-3.40022
	-14.76	-3.20384	-3.25206	-3.25608	-3.27917	-3.27207	-3.27942	-3.29591	-3.34392	-3.3951
	-14.74	-3.19899	-3.24752	-3.25131	-3.27389	-3.26767	-3.27484	-3.29153	-3.33898	-3.39041
	-14.72	-3.19382	-3.24255	-3.24721	-3.26939	-3.26263	-3.2702	-3.28665	-3.33493	-3.38581
	-14.7	-3.18956	-3.23736	-3.24253	-3.26475	-3.25783	-3.26531	-3.28212	-3.32975	-3.38147
	-14.68	-3.18562	-3.23387	-3.23773	-3.2611	-3.25342	-3.26084	-3.27696	-3.325	-3.3768
	-14.66	-3.1802	-3.22862	-3.2331	-3.25611	-3.24889	-3.25632	-3.27301	-3.32081	-3.37168
	-14.64	-3.17596	-3.22434	-3.22764	-3.25164	-3.24368	-3.25166	-3.26853	-3.31596	-3.36698
	-14.62	-3.17106	-3.22014	-3.22375	-3.24729	-3.23937	-3.2469	-3.26443	-3.31162	-3.36235
	-14.6	-3.16591	-3.21462	-3.21904	-3.24289	-3.23515	-3.24233	-3.25986	-3.30657	-3.35718
	-14.58	-3.16177	-3.21025	-3.21469	-3.23799	-3.23046	-3.23778	-3.2548	-3.30176	-3.35287
	-14.56	-3.15658	-3.20563	-3.21032	-3.2327	-3.22625	-3.23311	-3.24938	-3.29667	-3.34795
	-14.54	-3.15249	-3.20096	-3.20611	-3.22823	-3.22101	-3.22763	-3.2452	-3.29184	-3.34371
	-14.52	-3.14803	-3.19647	-3.20103	-3.22412	-3.21615	-3.22404	-3.24096	-3.28766	-3.33814
	-14.5	-3.14332	-3.19178	-3.19642	-3.21873	-3.21093	-3.21917	-3.23551	-3.28268	-3.33352
	-14.48	-3.13835	-3.18653	-3.19187	-3.21461	-3.20615	-3.21446	-3.23185	-3.27771	-3.32901
	-14.46	-3.1336	-3.18209	-3.18758	-3.20958	-3.20213	-3.21018	-3.22629	-3.27325	-3.32421
	-14.44	-3.12905	-3.17775	-3.18271	-3.20491	-3.19702	-3.20503	-3.22197	-3.268	-3.31962
	-14.42	-3.12429	-3.17294	-3.17853	-3.20062	-3.19271	-3.2008	-3.2171	-3.26365	-3.31563
	-14.4	-3.11945	-3.16803	-3.17354	-3.19499	-3.18807	-3.19536	-3.21248	-3.25862	-3.31007
	-14.38	-3.11517	-3.16372	-3.16897	-3.19108	-3.18332	-3.19142	-3.2071	-3.25344	-3.30582
	-14.36	-3.11046	-3.15885	-3.16444	-3.18629	-3.1789	-3.18665	-3.20306	-3.24915	-3.30072
	-14.34	-3.10587	-3.15447	-3.15911	-3.18115	-3.17411	-3.18178	-3.19847	-3.24422	-3.29679
	-14.32	-3.10125	-3.14974	-3.15465	-3.17706	-3.16936	-3.1777	-3.19384	-3.23901	-3.29197
	-14.3	-3.09703	-3.14524	-3.14989	-3.17223	-3.16431	-3.17296	-3.18931	-3.23475	-3.2872
	-14.28	-3.09232	-3.14072	-3.14487	-3.16756	-3.16009	-3.16837	-3.18435	-3.22977	-3.28216
	-14.26	-3.08732	-3.13519	-3.1405	-3.16329	-3.15625	-3.1636	-3.17998	-3.2251	-3.27726
	-14.24	-3.08309	-3.13128	-3.13565	-3.15859	-3.15121	-3.15819	-3.17522	-3.22072	-3.273
	-14.22	-3.07839	-3.12636	-3.13128	-3.15371	-3.14679	-3.15446	-3.17012	-3.21536	-3.26807
	-14.2	-3.07382	-3.12186	-3.1262	-3.1492	-3.14172	-3.14955	-3.16586	-3.21104	-3.26356
	-14.18	-3.06956	-3.11698	-3.12162	-3.14402	-3.13669	-3.145	-3.16116	-3.20599	-3.25917
	-14.16	-3.06491	-3.11257	-3.11728	-3.13935	-3.1323	-3.1403	-3.15627	-3.20126	-3.25425
	-14.14	-3.06025	-3.10774	-3.11224	-3.13533	-3.12758	-3.13579	-3.15185	-3.19677	-3.24977
	-14.12	-3.05545	-3.10291	-3.10805	-3.13017	-3.12343	-3.13128	-3.14753	-3.19181	-3.24493
	-14.1	-3.05058	-3.09911	-3.10254	-3.12553	-3.1182	-3.12631	-3.14222	-3.18765	-3.24033
	-14.08	-3.046	-3.09408	-3.09799	-3.11993	-3.11371	-3.12175	-3.13799	-3.18247	-3.23601
	-14.06	-3.04194	-3.0888	-3.09386	-3.11617	-3.10921	-3.11668	-3.13301	-3.17811	-3.23108
	-14.04	-3.0372	-3.08503	-3.08881	-3.11127	-3.10447	-3.1121	-3.1283	-3.17333	-3.22659
	-14.02	-3.03201	-3.08036	-3.0842	-3.10645	-3.09981	-3.10722	-3.12386	-3.16872	-3.22151
	-14	-3.02739	-3.07504	-3.07952	-3.10206	-3.09504	-3.10219	-3.11904	-3.16343	-3.21677
	-13.98	-3.02278	-3.07043	-3.07489	-3.0973	-3.09078	-3.09729	-3.11478	-3.15884	-3.2126
	-13.96	-3.0179	-3.06476	-3.07049	-3.09213	-3.08574	-3.09286	-3.11015	-3.15383	-3.20736
	-13.94	-3.0137	-3.06072	-3.06565	-3.08806	-3.08031	-3.08847	-3.10516	-3.14924	-3.20318
	-13.92	-3.00905	-3.05603	-3.06154	-3.0833	-3.07643	-3.08406	-3.1007	-3.14466	-3.19769
	-13.9	-3.00429	-3.05143	-3.05588	-3.07889	-3.07132	-3.07875	-3.09671	-3.13993	-3.19352
	-13.88	-3.00035	-3.04673	-3.05153	-3.0738	-3.06733	-3.07423	-3.0916	-3.13449	-3.18866
	-13.86	-2.9953	-3.04204	-3.04729	-3.06894	-3.06268	-3.06985	-3.08642	-3.13032	-3.18342
	-13.84	-2.99115	-3.03715	-3.04196	-3.06482	-3.05802	-3.06475	-3.08186	-3.125	-3.17952
	-13.82	-2.98575	-3.03256	-3.0379	-3.0596	-3.05335	-3.06027	-3.07705	-3.1198	-3.17387
	-13.8	-2.98078	-3.02827	-3.03307	-3.05485	-3.04906	-3.05566	-3.07302	-3.11523	-3.16981
	-13.78	-2.97728	-3.02355	-3.02831	-3.05047	-3.04376	-3.05105	-3.06784	-3.11014	-3.16497
	-13.76	-2.97234	-3.01866	-3.02377	-3.04571	-3.03953	-3.04648	-3.06346	-3.10625	-3.16005
	-13.74	-2.9677	-3.01391	-3.01853	-3.04072	-3.03404	-3.04193	-3.05847	-3.10153	-3.1562
	-13.72	-2.96322	-3.00902	-3.01408	-3.03628	-3.0293	-3.03761	-3.05451	-3.09642	-3.15116
	-13.7	-2.95847	-3.0046	-3.00907	-3.0311	-3.02497	-3.03286	-3.04989	-3.09129	-3.1464
	-13.68	-2.95452	-3.00013	-3.00535	-3.02644	-3.01996	-3.02845	-3.04483	-3.08668	-3.14183
	-13.66	-2.94981	-2.99489	-2.99976	-3.0222	-3.01603	-3.0237	-3.04073	-3.08172	-3.13655
	-13.64	-2.94566	-2.9906	-2.99523	-3.01762	-3.01127	-3.01911	-3.03496	-3.07701	-3.13224
	-13.62	-2.9398	-2.98604	-2.99062	-3.01309	-3.00657	-3.01442	-3.03082	-3.07203	-3.12738
	-13.6	-2.93559	-2.9809	-2.98584	-3.00835	-3.00204	-3.00917	-3.02639	-3.06715	-3.12244
	-13.58	-2.93128	-2.97656	-2.98087	-3.00343	-2.99702	-3.00485	-3.02172	-3.06223	-3.11835
	-13.56	-2.92673	-2.97125	-2.97651	-2.99884	-2.99309	-3.00022	-3.01694	-3.05774	-3.11337
	-13.54	-2.92202	-2.96693	-2.97192	-2.99416	-2.9881	-2.99542	-3.01247	-3.05267	-3.10927
	-13.52	-2.91716	-2.96214	-2.96753	-2.98995	-2.98373	-2.99157	-3.00778	-3.04761	-3.10435
	-13.5	-2.91189	-2.95776	-2.9623	-2.98394	-2.97854	-2.98669	-3.00306	-3.04344	-3.09978
	-13.48	-2.90827	-2.95311	-2.95714	-2.97974	-2.97492	-2.98167	-2.99795	-3.03789	-3.09508
	-13.46	-2.90315	-2.94819	-2.9524	-2.97493	-2.96996	-2.97676	-2.99338	-3.03376	-3.08954
	-13.44	-2.89865	-2.94377	-2.94791	-2.96985	-2.96544	-2.9719	-2.98927	-3.02801	-3.08514
	-13.42	-2.89461	-2.93867	-2.94316	-2.96581	-2.96091	-2.96778	-2.98426	-3.02369	-3.08011
	-13.4	-2.89002	-2.93431	-2.93858	-2.9605	-2.95614	-2.96334	-2.9798	-3.01808	-3.07577
	-13.38	-2.88565	-2.92995	-2.93393	-2.95669	-2.95133	-2.95841	-2.97542	-3.01381	-3.07131
	-13.36	-2.88056	-2.92525	-2.9293	-2.95104	-2.94699	-2.95424	-2.97072	-3.00914	-3.06627
	-13.34	-2.87633	-2.92105	-2.92429	-2.94686	-2.94189	-2.94894	-2.96584	-3.00402	-3.06182
	-13.32	-2.87165	-2.91567	-2.92021	-2.9418	-2.93766	-2.9451	-2.96104	-2.99898	-3.05695
	-13.3	-2.86676	-2.91057	-2.91498	-2.93761	-2.93275	-2.94031	-2.9564	-2.99496	-3.05199
	-13.28	-2.86231	-2.90588	-2.91051	-2.93215	-2.92778	-2.93541	-2.95188	-2.98932	-3.04769
	-13.26	-2.85753	-2.90167	-2.90603	-2.92712	-2.92372	-2.93108	-2.94704	-2.98496	-3.04252
	-13.24	-2.85351	-2.89648	-2.90039	-2.92303	-2.91845	-2.92616	-2.94233	-2.97993	-3.03824
	-13.22	-2.84854	-2.89167	-2.89674	-2.91836	-2.91427	-2.92208	-2.93773	-2.97522	-3.03354
	-13.2	-2.84366	-2.88734	-2.89143	-2.91404	-2.90952	-2.91671	-2.93278	-2.9697	-3.02857
	-13.18	-2.84006	-2.8831	-2.88667	-2.90919	-2.90502	-2.91237	-2.92812	-2.96526	-3.02493
	-13.16	-2.83513	-2.87856	-2.88278	-2.90424	-2.90038	-2.90764	-2.92397	-2.96072	-3.01969
	-13.14	-2.8303	-2.87405	-2.87758	-2.89932	-2.89518	-2.90217	-2.91876	-2.95571	-3.01548
	-13.12	-2.82582	-2.86847	-2.87321	-2.89483	-2.89093	-2.89878	-2.9142	-2.95153	-3.01056
	-13.1	-2.82094	-2.86387	-2.86788	-2.89042	-2.88603	-2.89347	-2.90983	-2.94702	-3.00593
	-13.08	-2.8168	-2.86019	-2.86358	-2.88597	-2.88164	-2.88891	-2.9049	-2.94194	-3.00179
	-13.06	-2.81192	-2.85477	-2.85889	-2.88038	-2.87629	-2.88465	-2.90065	-2.93746	-2.99663
	-13.04	-2.80799	-2.84998	-2.85381	-2.8758	-2.87135	-2.8792	-2.89631	-2.93203	-2.99212
	-13.02	-2.80294	-2.84521	-2.8494	-2.87129	-2.86704	-2.87507	-2.89056	-2.92729	-2.98735
	-13	-2.79814	-2.84102	-2.84472	-2.86621	-2.86254	-2.86992	-2.88686	-2.92255	-2.98245
	-12.98	-2.79373	-2.83652	-2.83966	-2.86159	-2.8579	-2.866	-2.88208	-2.91788	-2.9781
	-12.96	-2.78856	-2.83153	-2.83504	-2.85736	-2.85378	-2.86123	-2.87722	-2.91303	-2.97311
	-12.94	-2.78475	-2.82683	-2.83038	-2.85216	-2.84848	-2.85593	-2.87261	-2.90839	-2.96854
	-12.92	-2.78016	-2.82162	-2.82595	-2.84746	-2.84422	-2.85206	-2.8679	-2.90388	-2.96401
	-12.9	-2.77525	-2.81768	-2.82096	-2.8424	-2.83911	-2.8465	-2.86289	-2.89902	-2.95897
	-12.88	-2.77145	-2.81327	-2.81599	-2.83834	-2.83469	-2.84239	-2.8587	-2.89449	-2.95427
	-12.86	-2.76626	-2.80765	-2.81142	-2.83283	-2.83046	-2.83821	-2.8546	-2.88954	-2.9492
	-12.84	-2.76172	-2.80317	-2.8066	-2.82821	-2.82556	-2.83324	-2.84917	-2.88498	-2.94544
	-12.82	-2.75686	-2.79853	-2.80213	-2.82335	-2.82093	-2.82816	-2.84451	-2.88023	-2.94028
	-12.8	-2.75326	-2.79368	-2.79755	-2.81864	-2.81638	-2.82354	-2.84	-2.87565	-2.93512
	-12.78	-2.74798	-2.78952	-2.79254	-2.81409	-2.81135	-2.81911	-2.8348	-2.87073	-2.93113
	-12.76	-2.74341	-2.78471	-2.78818	-2.80966	-2.80711	-2.81469	-2.83039	-2.86613	-2.92566
	-12.74	-2.73941	-2.77963	-2.78315	-2.80485	-2.80236	-2.80962	-2.82586	-2.86097	-2.92141
	-12.72	-2.73444	-2.77513	-2.77886	-2.80037	-2.79742	-2.80546	-2.82045	-2.85632	-2.91645
	-12.7	-2.73	-2.77033	-2.77406	-2.79531	-2.793	-2.80038	-2.8163	-2.8524	-2.91207
	-12.68	-2.7253	-2.76541	-2.76901	-2.79076	-2.78827	-2.79607	-2.81101	-2.84709	-2.90816
	-12.66	-2.7202	-2.76057	-2.7648	-2.78595	-2.78322	-2.7913	-2.80724	-2.84249	-2.90269
	-12.64	-2.71583	-2.75655	-2.7596	-2.78114	-2.77897	-2.7866	-2.80214	-2.83758	-2.89815
	-12.62	-2.71117	-2.75137	-2.75522	-2.77674	-2.77448	-2.78235	-2.79759	-2.83295	-2.89283
	-12.6	-2.70697	-2.74688	-2.75013	-2.771	-2.7697	-2.7771	-2.79275	-2.82824	-2.88838
	-12.58	-2.70289	-2.74193	-2.74553	-2.76696	-2.76472	-2.77276	-2.78844	-2.82286	-2.88459
	-12.56	-2.69723	-2.73731	-2.74069	-2.76213	-2.76053	-2.7684	-2.78435	-2.81913	-2.87963
	-12.54	-2.69325	-2.73298	-2.73593	-2.7573	-2.75515	-2.76315	-2.77977	-2.81416	-2.87492
	-12.52	-2.68821	-2.72802	-2.73136	-2.7521	-2.75064	-2.75878	-2.77518	-2.80957	-2.86966
	-12.5	-2.68361	-2.72365	-2.72653	-2.74824	-2.74554	-2.75404	-2.77044	-2.80491	-2.86476
	-12.48	-2.67921	-2.71836	-2.7221	-2.74286	-2.74136	-2.74949	-2.76587	-2.79985	-2.86054
	-12.46	-2.67433	-2.71368	-2.71774	-2.73782	-2.73622	-2.74522	-2.76102	-2.79559	-2.85515
	-12.44	-2.6705	-2.70933	-2.71217	-2.73402	-2.73164	-2.74014	-2.75649	-2.79094	-2.85092
	-12.42	-2.6658	-2.7045	-2.70747	-2.72926	-2.72708	-2.73595	-2.75143	-2.78674	-2.84633
	-12.4	-2.66085	-2.69944	-2.70266	-2.72404	-2.72269	-2.73097	-2.74716	-2.78191	-2.84181
	-12.38	-2.65668	-2.69512	-2.69801	-2.71941	-2.71769	-2.72639	-2.74286	-2.77707	-2.83731
	-12.36	-2.65171	-2.69116	-2.69379	-2.71485	-2.71293	-2.72166	-2.73809	-2.77278	-2.83185
	-12.34	-2.64733	-2.68588	-2.68864	-2.71017	-2.70861	-2.71672	-2.73271	-2.76825	-2.82761
	-12.32	-2.64269	-2.68157	-2.6844	-2.70548	-2.70404	-2.71253	-2.72838	-2.76339	-2.82286
	-12.3	-2.63801	-2.67659	-2.67921	-2.70053	-2.69897	-2.70783	-2.72393	-2.75836	-2.81823
	-12.28	-2.63373	-2.67141	-2.67436	-2.69597	-2.6943	-2.70323	-2.71941	-2.75379	-2.81382
	-12.26	-2.62831	-2.6675	-2.6705	-2.69094	-2.69011	-2.69839	-2.71497	-2.74938	-2.80862
	-12.24	-2.62411	-2.66261	-2.66504	-2.68635	-2.68453	-2.6933	-2.71001	-2.74454	-2.80387
	-12.22	-2.61979	-2.65812	-2.66046	-2.68155	-2.68045	-2.68875	-2.70482	-2.74004	-2.79899
	-12.2	-2.61534	-2.65306	-2.65526	-2.67665	-2.67589	-2.6836	-2.70028	-2.73557	-2.79433
	-12.18	-2.61097	-2.64841	-2.65069	-2.67183	-2.67096	-2.67983	-2.69578	-2.73083	-2.78965
	-12.16	-2.6059	-2.64386	-2.64609	-2.66735	-2.66669	-2.67461	-2.69175	-2.72612	-2.78502
	-12.14	-2.60127	-2.63888	-2.64105	-2.66275	-2.66173	-2.66975	-2.68715	-2.72132	-2.78063
	-12.12	-2.59714	-2.63475	-2.63681	-2.65789	-2.65718	-2.66571	-2.68222	-2.71653	-2.7758
	-12.1	-2.59219	-2.62985	-2.63192	-2.6534	-2.65226	-2.66084	-2.67766	-2.7124	-2.77077
	-12.08	-2.58771	-2.6252	-2.62682	-2.64903	-2.64745	-2.65642	-2.67234	-2.70748	-2.76662
	-12.06	-2.583	-2.62009	-2.62292	-2.64366	-2.64319	-2.65193	-2.66824	-2.70263	-2.76138
	-12.04	-2.57889	-2.61556	-2.6174	-2.63867	-2.63823	-2.64707	-2.66358	-2.69788	-2.75695
	-12.02	-2.57357	-2.61059	-2.61355	-2.63418	-2.63365	-2.64264	-2.65862	-2.6927	-2.75238
	-12	-2.56893	-2.6069	-2.6079	-2.62913	-2.62852	-2.63751	-2.65444	-2.68844	-2.74771
	-11.98	-2.56476	-2.60135	-2.60308	-2.62462	-2.62423	-2.633	-2.65024	-2.68386	-2.74355
	-11.96	-2.55945	-2.59673	-2.5991	-2.61921	-2.61978	-2.62793	-2.64501	-2.67956	-2.73856
	-11.94	-2.55572	-2.5923	-2.59395	-2.61481	-2.61485	-2.62292	-2.64071	-2.67528	-2.73435
	-11.92	-2.55107	-2.58777	-2.58947	-2.61036	-2.6104	-2.61897	-2.63598	-2.67031	-2.72919
	-11.9	-2.54623	-2.58225	-2.58493	-2.60521	-2.60567	-2.61422	-2.63114	-2.66572	-2.72494
	-11.88	-2.54156	-2.5775	-2.57942	-2.60082	-2.60106	-2.6091	-2.6265	-2.6601	-2.72014
	-11.86	-2.53719	-2.57364	-2.57528	-2.59598	-2.5966	-2.60448	-2.62184	-2.65645	-2.71483
	-11.84	-2.53262	-2.56801	-2.57041	-2.59132	-2.59135	-2.59964	-2.61735	-2.65135	-2.71038
	-11.82	-2.52804	-2.56398	-2.5655	-2.5865	-2.58683	-2.59521	-2.61325	-2.64691	-2.70537
	-11.8	-2.52306	-2.55979	-2.56112	-2.58175	-2.58218	-2.59031	-2.60858	-2.64212	-2.70031
	-11.78	-2.51922	-2.55467	-2.5559	-2.57688	-2.57763	-2.58613	-2.60335	-2.63751	-2.69633
	-11.76	-2.51456	-2.55026	-2.55132	-2.57228	-2.57302	-2.58168	-2.59871	-2.63268	-2.6915
	-11.74	-2.50958	-2.54542	-2.5466	-2.56725	-2.56795	-2.57634	-2.594	-2.62742	-2.68699
	-11.72	-2.50518	-2.54085	-2.54202	-2.56252	-2.56341	-2.57192	-2.58939	-2.62324	-2.68234
	-11.7	-2.50074	-2.53589	-2.53765	-2.55792	-2.55858	-2.56725	-2.58514	-2.61906	-2.67699
	-11.68	-2.49604	-2.53086	-2.53302	-2.55297	-2.5536	-2.56238	-2.57961	-2.61387	-2.6732
	-11.66	-2.4911	-2.52675	-2.52831	-2.54828	-2.54959	-2.55785	-2.57543	-2.61001	-2.66802
	-11.64	-2.48659	-2.5217	-2.52334	-2.54394	-2.5446	-2.55295	-2.57063	-2.60431	-2.66388
	-11.62	-2.48172	-2.51754	-2.51907	-2.53894	-2.54002	-2.5486	-2.56638	-2.59998	-2.65896
	-11.6	-2.47735	-2.51251	-2.51375	-2.534	-2.53525	-2.54379	-2.56198	-2.59569	-2.6539
	-11.58	-2.47286	-2.50768	-2.50926	-2.52935	-2.5295	-2.53908	-2.55651	-2.59098	-2.64976
	-11.56	-2.46793	-2.50365	-2.50469	-2.52477	-2.52578	-2.5341	-2.55231	-2.58673	-2.64421
	-11.54	-2.46407	-2.49821	-2.49973	-2.52009	-2.52085	-2.52902	-2.5481	-2.581	-2.64086
	-11.52	-2.45923	-2.49422	-2.49547	-2.51534	-2.5162	-2.52458	-2.54306	-2.57701	-2.63546
	-11.5	-2.45427	-2.48891	-2.49049	-2.5104	-2.51087	-2.51975	-2.53844	-2.57255	-2.63145
	-11.48	-2.45037	-2.48442	-2.4855	-2.50614	-2.50696	-2.51522	-2.5335	-2.56718	-2.62637
	-11.46	-2.44568	-2.48035	-2.48159	-2.50131	-2.50161	-2.51032	-2.52902	-2.5631	-2.62124
	-11.44	-2.44112	-2.47507	-2.47646	-2.4966	-2.49709	-2.50583	-2.52482	-2.55823	-2.61721
	-11.42	-2.43605	-2.46972	-2.47252	-2.49158	-2.49264	-2.50136	-2.51963	-2.55357	-2.61195
	-11.4	-2.43127	-2.46583	-2.46712	-2.48672	-2.48758	-2.49655	-2.51514	-2.54946	-2.60725
	-11.38	-2.42728	-2.46158	-2.46278	-2.48235	-2.4827	-2.49183	-2.51034	-2.5442	-2.60284
	-11.36	-2.42212	-2.45674	-2.45833	-2.47687	-2.4788	-2.48749	-2.50595	-2.53969	-2.59857
	-11.34	-2.41797	-2.45166	-2.45312	-2.47191	-2.47336	-2.4826	-2.50072	-2.53449	-2.59356
	-11.32	-2.41329	-2.44716	-2.4484	-2.46797	-2.46902	-2.4782	-2.49671	-2.53004	-2.58914
	-11.3	-2.4082	-2.44285	-2.44386	-2.46313	-2.46461	-2.47275	-2.492	-2.52567	-2.58405
	-11.28	-2.40401	-2.43759	-2.43918	-2.45839	-2.45939	-2.46826	-2.48745	-2.52123	-2.57994
	-11.26	-2.39889	-2.43315	-2.43522	-2.45363	-2.45567	-2.46326	-2.48314	-2.51668	-2.57513
	-11.24	-2.3946	-2.429	-2.4292	-2.44914	-2.45003	-2.45908	-2.47867	-2.51139	-2.57033
	-11.22	-2.39029	-2.42424	-2.42532	-2.44432	-2.44567	-2.45463	-2.47347	-2.5076	-2.56567
	-11.2	-2.3856	-2.41963	-2.4198	-2.43943	-2.44064	-2.4497	-2.46895	-2.50274	-2.56159
	-11.18	-2.38122	-2.41462	-2.41573	-2.43462	-2.43585	-2.44499	-2.46441	-2.49776	-2.55684
	-11.16	-2.37609	-2.41055	-2.41165	-2.43025	-2.43131	-2.43949	-2.46011	-2.49389	-2.55179
	-11.14	-2.37211	-2.40553	-2.40601	-2.42531	-2.42623	-2.4355	-2.45481	-2.4895	-2.54803
	-11.12	-2.36726	-2.40145	-2.4024	-2.42106	-2.42207	-2.4314	-2.44976	-2.48424	-2.54209
	-11.1	-2.36291	-2.39654	-2.39715	-2.41584	-2.4167	-2.42658	-2.44599	-2.48043	-2.53755
	-11.08	-2.35807	-2.39164	-2.39284	-2.41191	-2.41251	-2.42165	-2.44107	-2.47539	-2.53284
	-11.06	-2.35314	-2.3874	-2.38867	-2.40649	-2.40816	-2.41716	-2.43633	-2.47096	-2.52773
	-11.04	-2.34849	-2.38277	-2.38319	-2.40231	-2.40264	-2.41243	-2.43178	-2.4659	-2.52365
	-11.02	-2.34368	-2.37829	-2.37906	-2.39771	-2.39828	-2.40798	-2.42702	-2.46072	-2.51859
	-11	-2.33901	-2.3737	-2.3746	-2.39296	-2.39371	-2.40291	-2.4228	-2.45682	-2.51355
	-10.98	-2.33505	-2.36823	-2.36907	-2.38828	-2.38829	-2.3983	-2.41768	-2.45254	-2.50973
	-10.96	-2.33	-2.36366	-2.36531	-2.38321	-2.38389	-2.39331	-2.41284	-2.44774	-2.50458
	-10.94	-2.32602	-2.3597	-2.36058	-2.37839	-2.37913	-2.38872	-2.40778	-2.44308	-2.50076
	-10.92	-2.32112	-2.35525	-2.35572	-2.37362	-2.37448	-2.38449	-2.40381	-2.4383	-2.49617
	-10.9	-2.31614	-2.35004	-2.35134	-2.36945	-2.37036	-2.37949	-2.39874	-2.43364	-2.491
	-10.88	-2.31204	-2.34622	-2.34646	-2.36485	-2.36497	-2.37443	-2.39379	-2.42849	-2.48644
	-10.86	-2.30745	-2.3413	-2.3417	-2.35948	-2.36041	-2.36942	-2.38939	-2.42449	-2.48152
	-10.84	-2.30321	-2.33676	-2.33644	-2.3551	-2.35516	-2.36537	-2.38521	-2.41934	-2.47666
	-10.82	-2.29795	-2.33225	-2.33259	-2.35096	-2.35058	-2.36089	-2.38008	-2.41449	-2.472
	-10.8	-2.29289	-2.328	-2.32812	-2.3457	-2.34593	-2.35588	-2.37606	-2.41061	-2.46786
	-10.78	-2.28906	-2.3231	-2.32271	-2.34109	-2.34136	-2.3504	-2.37081	-2.4058	-2.46326
	-10.76	-2.28427	-2.31886	-2.31859	-2.33588	-2.33709	-2.34631	-2.36654	-2.40163	-2.45819
	-10.74	-2.27959	-2.31397	-2.31439	-2.33164	-2.33134	-2.34131	-2.36195	-2.39667	-2.45351
	-10.72	-2.27516	-2.30912	-2.31033	-2.32688	-2.32654	-2.33719	-2.35708	-2.39127	-2.44868
	-10.7	-2.2704	-2.30509	-2.30454	-2.32233	-2.32257	-2.33204	-2.35268	-2.38765	-2.44444
	-10.68	-2.2658	-2.30005	-2.29994	-2.31763	-2.31787	-2.32738	-2.34759	-2.38239	-2.44026
	-10.66	-2.26082	-2.29588	-2.29603	-2.31306	-2.31263	-2.32278	-2.34268	-2.37787	-2.43529
	-10.64	-2.25724	-2.29083	-2.29059	-2.30857	-2.30801	-2.31811	-2.33788	-2.37328	-2.43044
	-10.62	-2.25212	-2.28645	-2.28678	-2.30396	-2.30317	-2.31388	-2.33311	-2.36859	-2.42606
	-10.6	-2.24761	-2.28205	-2.28234	-2.29931	-2.29918	-2.30862	-2.32907	-2.36399	-2.42047
	-10.58	-2.243	-2.27736	-2.27763	-2.29463	-2.294	-2.30416	-2.3237	-2.35975	-2.41671
	-10.56	-2.23838	-2.27261	-2.27343	-2.28994	-2.28939	-2.29972	-2.32052	-2.35536	-2.41173
	-10.54	-2.23367	-2.26861	-2.26802	-2.28535	-2.28395	-2.2945	-2.31537	-2.35041	-2.40723
	-10.52	-2.22909	-2.26376	-2.26354	-2.28008	-2.2802	-2.29011	-2.31089	-2.34502	-2.40304
	-10.5	-2.22374	-2.25905	-2.2591	-2.27597	-2.27487	-2.28515	-2.3061	-2.34064	-2.39781
	-10.48	-2.21989	-2.25498	-2.25492	-2.27136	-2.27029	-2.28093	-2.30109	-2.33603	-2.3932
	-10.46	-2.2148	-2.25018	-2.24954	-2.26664	-2.26615	-2.27632	-2.29659	-2.33155	-2.3879
	-10.44	-2.21023	-2.24571	-2.24444	-2.26217	-2.26132	-2.2714	-2.2916	-2.32688	-2.3837
	-10.42	-2.20561	-2.2408	-2.24063	-2.25779	-2.25715	-2.26686	-2.28701	-2.32264	-2.37894
	-10.4	-2.20073	-2.23646	-2.23557	-2.25271	-2.25167	-2.26215	-2.28327	-2.31815	-2.37426
	-10.38	-2.19606	-2.23172	-2.23125	-2.24846	-2.24749	-2.25736	-2.27779	-2.31308	-2.37003
	-10.36	-2.19101	-2.22771	-2.22657	-2.2433	-2.24328	-2.25287	-2.27283	-2.30978	-2.36506
	-10.34	-2.18685	-2.22293	-2.22191	-2.23831	-2.23837	-2.2476	-2.26859	-2.30416	-2.36028
	-10.32	-2.1827	-2.21771	-2.21802	-2.23455	-2.23406	-2.24345	-2.26344	-2.29933	-2.35528
	-10.3	-2.17759	-2.21378	-2.2134	-2.22947	-2.22914	-2.23852	-2.2595	-2.29541	-2.35081
	-10.28	-2.17354	-2.20914	-2.20823	-2.22478	-2.22441	-2.23383	-2.25433	-2.28989	-2.3466
	-10.26	-2.16844	-2.20382	-2.20376	-2.21983	-2.22011	-2.22909	-2.25001	-2.2857	-2.34188
	-10.24	-2.16371	-2.19984	-2.19863	-2.21538	-2.21483	-2.22463	-2.24519	-2.28162	-2.33712
	-10.22	-2.15933	-2.19575	-2.1947	-2.21118	-2.21098	-2.22048	-2.24032	-2.27665	-2.33223
	-10.2	-2.15417	-2.19087	-2.18995	-2.20642	-2.20652	-2.21444	-2.23555	-2.27204	-2.32719
	-10.18	-2.15007	-2.1863	-2.18452	-2.20155	-2.20122	-2.20997	-2.23102	-2.26749	-2.32324
	-10.16	-2.14486	-2.1811	-2.18063	-2.19644	-2.19671	-2.20531	-2.22625	-2.26303	-2.3187
	-10.14	-2.14027	-2.17688	-2.17597	-2.19215	-2.19145	-2.20039	-2.22096	-2.25837	-2.31391
	-10.12	-2.136	-2.17272	-2.17167	-2.18798	-2.18737	-2.19633	-2.21669	-2.2539	-2.30925
	-10.1	-2.13084	-2.1678	-2.16684	-2.18279	-2.18255	-2.19089	-2.21265	-2.24945	-2.30407
	-10.08	-2.12704	-2.16325	-2.16204	-2.17915	-2.17804	-2.18696	-2.20771	-2.24393	-2.29978
	-10.06	-2.12165	-2.15892	-2.15758	-2.17417	-2.17411	-2.18224	-2.20314	-2.24011	-2.29506
	-10.04	-2.11753	-2.1538	-2.15221	-2.16928	-2.1684	-2.17762	-2.19805	-2.23521	-2.29055
	-10.02	-2.11255	-2.14967	-2.14788	-2.16465	-2.16479	-2.17311	-2.19355	-2.23087	-2.28589
	-10	-2.10818	-2.1452	-2.14333	-2.15986	-2.15999	-2.16798	-2.18919	-2.22549	-2.28081
	-9.98	-2.10349	-2.14021	-2.13906	-2.15545	-2.15493	-2.16419	-2.18384	-2.22072	-2.27687
	-9.96	-2.09877	-2.13634	-2.13474	-2.15098	-2.15046	-2.15915	-2.18007	-2.21724	-2.27187
	-9.94	-2.09462	-2.13149	-2.12932	-2.14641	-2.14549	-2.15456	-2.17503	-2.21202	-2.26721
	-9.92	-2.08954	-2.12647	-2.12484	-2.14206	-2.14097	-2.15014	-2.17016	-2.20666	-2.26221
	-9.9	-2.08546	-2.12174	-2.12118	-2.13707	-2.13658	-2.14577	-2.1653	-2.20289	-2.2581
	-9.88	-2.08038	-2.11809	-2.11599	-2.13251	-2.13201	-2.14042	-2.16022	-2.19815	-2.25342
	-9.86	-2.07595	-2.11367	-2.1117	-2.12781	-2.12828	-2.13603	-2.1557	-2.19349	-2.24824
	-9.84	-2.07128	-2.10838	-2.1069	-2.12342	-2.12301	-2.13123	-2.15109	-2.18918	-2.24351
	-9.82	-2.06671	-2.10343	-2.10212	-2.1189	-2.11846	-2.12661	-2.14654	-2.18455	-2.23904
	-9.8	-2.06147	-2.09926	-2.09692	-2.1138	-2.11319	-2.12211	-2.14211	-2.18017	-2.23447
	-9.78	-2.05759	-2.09463	-2.09248	-2.10938	-2.10885	-2.11773	-2.1373	-2.17493	-2.23022
	-9.76	-2.05227	-2.08986	-2.08818	-2.10434	-2.1045	-2.11303	-2.13268	-2.1709	-2.22492
	-9.74	-2.04773	-2.08504	-2.08338	-2.09997	-2.09911	-2.1082	-2.12816	-2.16601	-2.22034
	-9.72	-2.04333	-2.08119	-2.07951	-2.0954	-2.09493	-2.10374	-2.12278	-2.16161	-2.21633
	-9.7	-2.03838	-2.07666	-2.07427	-2.09071	-2.09038	-2.09874	-2.11834	-2.15765	-2.21096
	-9.68	-2.03418	-2.0724	-2.06943	-2.08603	-2.08522	-2.09419	-2.11356	-2.15256	-2.20667
	-9.66	-2.02911	-2.06742	-2.0656	-2.08189	-2.08114	-2.08882	-2.10952	-2.14816	-2.2017
	-9.64	-2.02499	-2.06254	-2.06013	-2.07683	-2.0766	-2.08512	-2.10435	-2.14321	-2.19778
	-9.62	-2.02006	-2.05815	-2.05592	-2.07203	-2.07211	-2.08063	-2.10001	-2.13859	-2.19242
	-9.6	-2.01537	-2.05383	-2.05111	-2.06697	-2.06727	-2.07567	-2.09514	-2.13393	-2.18781
	-9.58	-2.01079	-2.04844	-2.04651	-2.06321	-2.06321	-2.0715	-2.09015	-2.12976	-2.1832
	-9.56	-2.00578	-2.04386	-2.04263	-2.05808	-2.05821	-2.06684	-2.08533	-2.1245	-2.17851
	-9.54	-2.00171	-2.03939	-2.03778	-2.05305	-2.05392	-2.06166	-2.08126	-2.12	-2.17401
	-9.52	-1.99643	-2.03567	-2.03312	-2.04874	-2.04923	-2.05795	-2.07619	-2.11576	-2.1691
	-9.5	-1.99145	-2.03009	-2.02784	-2.04391	-2.04465	-2.05276	-2.07125	-2.11144	-2.16471
	-9.48	-1.98715	-2.02646	-2.02332	-2.03991	-2.04003	-2.04818	-2.06669	-2.10576	-2.16042
	-9.46	-1.98235	-2.02129	-2.01926	-2.03501	-2.03569	-2.04382	-2.06234	-2.10211	-2.15446
	-9.44	-1.97842	-2.01694	-2.01398	-2.03054	-2.03037	-2.03907	-2.05764	-2.0971	-2.15028
	-9.42	-1.97372	-2.01223	-2.00962	-2.02498	-2.02653	-2.03449	-2.05257	-2.09251	-2.1457
	-9.4	-1.96923	-2.00791	-2.00463	-2.02086	-2.02147	-2.03004	-2.04854	-2.08819	-2.14069
	-9.38	-1.96438	-2.00281	-1.99992	-2.01627	-2.0174	-2.02577	-2.04342	-2.08347	-2.13654
	-9.36	-1.95993	-1.99855	-1.99565	-2.01215	-2.01261	-2.02114	-2.03893	-2.0786	-2.13135
	-9.34	-1.95492	-1.9944	-1.9906	-2.0075	-2.00762	-2.01622	-2.03408	-2.07419	-2.12691
	-9.32	-1.95073	-1.98922	-1.98641	-2.0027	-2.003	-2.01188	-2.02923	-2.06955	-2.12289
	-9.3	-1.94573	-1.98542	-1.98169	-1.9972	-1.99881	-2.00701	-2.02505	-2.06554	-2.11787
	-9.28	-1.94119	-1.98006	-1.97727	-1.99311	-1.99393	-2.00234	-2.01901	-2.06032	-2.11316
	-9.26	-1.93636	-1.97555	-1.97236	-1.98888	-1.98957	-1.99855	-2.01544	-2.05576	-2.10794
	-9.24	-1.93172	-1.97069	-1.96703	-1.98337	-1.98412	-1.99335	-2.01068	-2.0514	-2.10323
	-9.22	-1.92694	-1.96657	-1.96267	-1.97954	-1.98114	-1.98892	-2.00583	-2.04685	-2.09914
	-9.2	-1.92261	-1.96214	-1.95825	-1.97394	-1.97603	-1.98411	-2.00127	-2.0425	-2.09412
	-9.18	-1.91802	-1.95739	-1.95293	-1.96945	-1.97125	-1.98009	-1.99603	-2.03687	-2.08965
	-9.16	-1.91295	-1.95248	-1.9484	-1.96511	-1.96661	-1.97486	-1.99213	-2.03295	-2.08463
	-9.14	-1.90847	-1.94816	-1.9439	-1.96047	-1.96192	-1.97018	-1.98744	-2.02785	-2.08023
	-9.12	-1.90458	-1.94394	-1.93907	-1.95628	-1.95663	-1.96616	-1.98256	-2.0233	-2.07545
	-9.1	-1.89974	-1.93827	-1.93504	-1.95105	-1.95256	-1.96142	-1.97786	-2.0194	-2.07092
	-9.08	-1.89483	-1.93455	-1.93031	-1.94665	-1.9478	-1.95715	-1.97353	-2.01407	-2.06661
	-9.06	-1.8904	-1.92918	-1.9259	-1.94185	-1.94365	-1.95274	-1.96838	-2.00945	-2.0614
	-9.04	-1.88561	-1.92517	-1.9213	-1.9372	-1.93866	-1.94766	-1.96377	-2.00532	-2.05657
	-9.02	-1.88057	-1.92037	-1.91693	-1.9325	-1.93403	-1.9434	-1.95937	-2.00046	-2.05191
	-9	-1.87645	-1.91589	-1.91182	-1.92747	-1.9294	-1.93832	-1.95498	-1.99617	-2.04696
	-8.98	-1.87213	-1.91138	-1.90675	-1.92322	-1.92487	-1.93366	-1.95042	-1.99132	-2.04268
	-8.96	-1.86696	-1.90605	-1.90188	-1.91827	-1.92102	-1.92991	-1.94543	-1.98699	-2.03799
	-8.94	-1.86275	-1.90277	-1.89694	-1.91346	-1.91597	-1.92418	-1.94096	-1.98208	-2.03321
	-8.92	-1.85821	-1.89684	-1.89356	-1.90945	-1.91154	-1.92001	-1.93592	-1.97728	-2.02849
	-8.9	-1.85399	-1.89328	-1.88908	-1.90461	-1.90693	-1.91543	-1.93203	-1.97287	-2.0236
	-8.88	-1.84934	-1.88862	-1.88352	-1.90018	-1.90188	-1.91088	-1.92689	-1.96797	-2.01941
	-8.86	-1.84443	-1.88349	-1.87919	-1.89529	-1.89717	-1.90608	-1.92236	-1.96358	-2.01407
	-8.84	-1.83974	-1.87949	-1.87436	-1.89068	-1.89248	-1.9017	-1.91718	-1.95937	-2.00972
	-8.82	-1.83506	-1.87436	-1.86976	-1.88613	-1.88843	-1.89725	-1.91348	-1.95409	-2.00524
	-8.8	-1.83069	-1.86936	-1.86478	-1.88113	-1.88383	-1.89238	-1.90817	-1.95004	-1.99996
	-8.78	-1.82596	-1.86557	-1.86067	-1.87747	-1.87882	-1.88771	-1.90371	-1.9452	-1.99614
	-8.76	-1.82117	-1.86009	-1.85619	-1.87171	-1.87409	-1.88363	-1.89941	-1.94079	-1.99068
	-8.74	-1.81669	-1.85596	-1.85088	-1.86783	-1.86953	-1.87883	-1.89505	-1.93606	-1.98627
	-8.72	-1.81246	-1.85088	-1.84691	-1.86252	-1.86467	-1.87474	-1.89006	-1.93087	-1.98162
	-8.7	-1.80741	-1.84661	-1.84259	-1.85758	-1.86058	-1.86979	-1.88579	-1.92687	-1.97689
	-8.68	-1.80294	-1.84154	-1.83773	-1.85322	-1.85615	-1.86499	-1.88071	-1.92204	-1.97269
	-8.66	-1.79836	-1.83697	-1.83265	-1.84838	-1.8518	-1.86056	-1.8762	-1.91789	-1.96726
	-8.64	-1.79374	-1.83253	-1.82765	-1.84405	-1.8467	-1.85564	-1.87157	-1.91302	-1.96231
	-8.62	-1.78893	-1.82839	-1.8236	-1.83965	-1.84219	-1.85154	-1.86696	-1.90826	-1.95809
	-8.6	-1.78426	-1.82376	-1.81927	-1.83479	-1.83729	-1.84653	-1.86303	-1.904	-1.95289
	-8.58	-1.77952	-1.81879	-1.81424	-1.83007	-1.83236	-1.84175	-1.85821	-1.89869	-1.94837
	-8.56	-1.77497	-1.81369	-1.80994	-1.8255	-1.82843	-1.838	-1.85315	-1.89471	-1.94372
	-8.54	-1.77077	-1.80995	-1.80426	-1.82061	-1.8232	-1.83253	-1.84878	-1.89015	-1.93926
	-8.52	-1.7661	-1.80457	-1.79973	-1.81652	-1.81889	-1.82857	-1.84456	-1.88563	-1.93453
	-8.5	-1.76139	-1.80101	-1.79533	-1.81096	-1.81426	-1.82358	-1.83966	-1.88128	-1.92922
	-8.48	-1.757	-1.79645	-1.79119	-1.80654	-1.8092	-1.81914	-1.83537	-1.87634	-1.92476
	-8.46	-1.75218	-1.79162	-1.78614	-1.80222	-1.80528	-1.81419	-1.83075	-1.87228	-1.91999
	-8.44	-1.74771	-1.78708	-1.78149	-1.79733	-1.80021	-1.80987	-1.82615	-1.86704	-1.91561
	-8.42	-1.74279	-1.78251	-1.77708	-1.79285	-1.79592	-1.80564	-1.82139	-1.8628	-1.9108
	-8.4	-1.7378	-1.77746	-1.77178	-1.78833	-1.79135	-1.80006	-1.81732	-1.85815	-1.9056
	-8.38	-1.7343	-1.77303	-1.76706	-1.78402	-1.7862	-1.79612	-1.81239	-1.8531	-1.90152
	-8.36	-1.72897	-1.76822	-1.76224	-1.77951	-1.78187	-1.79127	-1.80795	-1.84893	-1.89639
	-8.34	-1.7242	-1.7628	-1.75786	-1.77421	-1.77712	-1.78668	-1.80379	-1.84459	-1.89164
	-8.32	-1.71949	-1.75895	-1.75369	-1.76982	-1.77238	-1.78275	-1.79883	-1.83978	-1.88706
	-8.3	-1.71469	-1.75443	-1.74909	-1.76499	-1.76761	-1.77743	-1.79406	-1.83561	-1.88207
	-8.28	-1.71068	-1.75029	-1.74409	-1.7598	-1.76394	-1.77255	-1.78941	-1.83023	-1.8776
	-8.26	-1.70545	-1.74577	-1.74004	-1.75541	-1.75874	-1.76872	-1.78513	-1.82579	-1.87254
	-8.24	-1.70077	-1.7414	-1.73473	-1.75044	-1.75389	-1.76358	-1.78068	-1.82055	-1.86792
	-8.22	-1.69628	-1.73692	-1.73046	-1.74649	-1.74966	-1.75926	-1.77525	-1.81619	-1.86323
	-8.2	-1.69188	-1.73175	-1.7256	-1.74151	-1.74456	-1.75421	-1.77117	-1.81216	-1.85874
	-8.18	-1.68683	-1.72762	-1.7211	-1.73653	-1.74034	-1.75011	-1.76631	-1.80771	-1.85441
	-8.16	-1.68228	-1.72259	-1.71632	-1.73187	-1.73585	-1.74567	-1.76212	-1.80264	-1.84929
	-8.14	-1.67838	-1.71836	-1.71142	-1.72761	-1.73067	-1.74078	-1.75688	-1.79807	-1.84446
	-8.12	-1.67322	-1.71336	-1.70703	-1.72234	-1.72661	-1.73609	-1.75249	-1.79387	-1.83972
	-8.1	-1.66842	-1.70837	-1.70248	-1.71812	-1.7221	-1.73043	-1.74862	-1.78943	-1.83503
	-8.08	-1.66385	-1.70392	-1.69729	-1.71303	-1.71683	-1.72673	-1.74349	-1.78435	-1.83061
	-8.06	-1.65895	-1.69914	-1.693	-1.70837	-1.71258	-1.72224	-1.73893	-1.77993	-1.8257
	-8.04	-1.65427	-1.69479	-1.68812	-1.70353	-1.70777	-1.71773	-1.73465	-1.77442	-1.82096
	-8.02	-1.64947	-1.68966	-1.68344	-1.69916	-1.70323	-1.71301	-1.72982	-1.77059	-1.81624
	-8	-1.64496	-1.68524	-1.67884	-1.69451	-1.69856	-1.70773	-1.7257	-1.76588	-1.81152
	-7.98	-1.64062	-1.681	-1.67405	-1.69014	-1.69341	-1.70424	-1.72072	-1.76118	-1.80674
	-7.96	-1.63506	-1.67577	-1.66974	-1.68517	-1.68935	-1.69868	-1.71633	-1.75621	-1.80196
	-7.94	-1.63113	-1.67161	-1.66437	-1.68056	-1.68424	-1.69371	-1.71145	-1.75191	-1.79719
	-7.92	-1.62639	-1.66682	-1.66046	-1.67602	-1.67993	-1.69004	-1.70657	-1.74743	-1.79244
	-7.9	-1.62161	-1.6621	-1.65582	-1.6705	-1.67486	-1.68467	-1.70254	-1.7428	-1.78757
	-7.88	-1.61711	-1.65739	-1.651	-1.66628	-1.67038	-1.68048	-1.69768	-1.73811	-1.78298
	-7.86	-1.61192	-1.65178	-1.6467	-1.66138	-1.66566	-1.67603	-1.69319	-1.73364	-1.77782
	-7.84	-1.60751	-1.64728	-1.64117	-1.65639	-1.66098	-1.67046	-1.68854	-1.72885	-1.77343
	-7.82	-1.60287	-1.64331	-1.63681	-1.65205	-1.65688	-1.66676	-1.68395	-1.72408	-1.76898
	-7.8	-1.598	-1.6379	-1.6322	-1.64752	-1.65242	-1.66218	-1.67986	-1.71974	-1.76378
	-7.78	-1.5936	-1.63448	-1.62686	-1.64299	-1.6473	-1.65736	-1.67474	-1.7148	-1.75971
	-7.76	-1.58858	-1.62971	-1.62329	-1.63784	-1.64268	-1.65263	-1.67028	-1.71048	-1.75472
	-7.74	-1.58367	-1.62499	-1.61836	-1.63307	-1.63791	-1.64805	-1.66599	-1.70567	-1.75054
	-7.72	-1.57926	-1.62017	-1.6139	-1.62877	-1.63363	-1.64382	-1.6613	-1.70068	-1.74521
	-7.7	-1.5745	-1.61574	-1.60913	-1.62407	-1.62849	-1.63886	-1.65655	-1.69657	-1.7407
	-7.68	-1.57002	-1.61081	-1.60428	-1.61949	-1.62391	-1.63341	-1.65178	-1.69144	-1.73644
	-7.66	-1.56487	-1.60599	-1.59967	-1.61514	-1.61953	-1.62978	-1.64712	-1.68714	-1.73125
	-7.64	-1.56103	-1.6018	-1.59485	-1.60978	-1.61468	-1.62493	-1.64312	-1.68244	-1.72687
	-7.62	-1.55662	-1.59704	-1.59076	-1.60536	-1.61045	-1.62015	-1.63793	-1.67762	-1.72225
	-7.6	-1.55172	-1.59204	-1.58583	-1.60045	-1.60554	-1.61454	-1.63368	-1.67336	-1.7172
	-7.58	-1.54746	-1.58777	-1.58086	-1.5959	-1.60094	-1.61087	-1.62866	-1.66859	-1.71321
	-7.56	-1.54269	-1.58285	-1.57633	-1.59152	-1.59646	-1.60614	-1.62462	-1.66435	-1.7082
	-7.54	-1.53801	-1.57781	-1.57135	-1.58677	-1.59156	-1.60134	-1.62001	-1.65911	-1.70366
	-7.52	-1.5339	-1.5736	-1.56726	-1.58285	-1.5871	-1.59674	-1.61532	-1.6547	-1.69883
	-7.5	-1.52886	-1.56894	-1.56249	-1.57709	-1.58228	-1.59238	-1.61078	-1.65048	-1.69437
	-7.48	-1.52367	-1.56448	-1.55696	-1.57232	-1.57722	-1.58765	-1.60559	-1.64548	-1.69012
	-7.46	-1.5195	-1.55905	-1.5533	-1.56823	-1.57298	-1.5833	-1.60129	-1.6412	-1.68486
	-7.44	-1.51543	-1.55482	-1.54779	-1.56333	-1.56809	-1.57777	-1.59667	-1.63656	-1.68041
	-7.42	-1.51087	-1.55025	-1.5432	-1.55898	-1.564	-1.57401	-1.59203	-1.63135	-1.67585
	-7.4	-1.50601	-1.54593	-1.53893	-1.55382	-1.55919	-1.56889	-1.5881	-1.62712	-1.67087
	-7.38	-1.50162	-1.54091	-1.53512	-1.54971	-1.5544	-1.564	-1.58311	-1.62255	-1.66672
	-7.36	-1.49691	-1.53638	-1.53026	-1.54547	-1.54958	-1.56	-1.57908	-1.61787	-1.66183
	-7.34	-1.49189	-1.53232	-1.52578	-1.54056	-1.54509	-1.55521	-1.57444	-1.61331	-1.65754
	-7.32	-1.48739	-1.52753	-1.52106	-1.53553	-1.54048	-1.5501	-1.5694	-1.60829	-1.65274
	-7.3	-1.48308	-1.52202	-1.51615	-1.53088	-1.53564	-1.54605	-1.56488	-1.60399	-1.6474
	-7.28	-1.47812	-1.51782	-1.51177	-1.52677	-1.53116	-1.54125	-1.55989	-1.5989	-1.64349
	-7.26	-1.47408	-1.51361	-1.50729	-1.52174	-1.52643	-1.53658	-1.55567	-1.59417	-1.63853
	-7.24	-1.46934	-1.50875	-1.5027	-1.51666	-1.52165	-1.53185	-1.55102	-1.58941	-1.63407
	-7.22	-1.46499	-1.50406	-1.49812	-1.5122	-1.51737	-1.52786	-1.54604	-1.5851	-1.62931
	-7.2	-1.45958	-1.4988	-1.49366	-1.50776	-1.51243	-1.5224	-1.54197	-1.58054	-1.62448
	-7.18	-1.45576	-1.49466	-1.48917	-1.50317	-1.5077	-1.51775	-1.5369	-1.57578	-1.62028
	-7.16	-1.45066	-1.48989	-1.48468	-1.49866	-1.50345	-1.51303	-1.53292	-1.57141	-1.61539
	-7.14	-1.44609	-1.48519	-1.47999	-1.49351	-1.49839	-1.50841	-1.5283	-1.56639	-1.6107
	-7.12	-1.44164	-1.48047	-1.47566	-1.48951	-1.494	-1.50415	-1.52317	-1.56174	-1.60629
	-7.1	-1.43684	-1.47543	-1.47063	-1.48436	-1.48881	-1.49889	-1.51897	-1.55731	-1.60202
	-7.08	-1.43268	-1.47128	-1.4662	-1.48009	-1.48444	-1.49485	-1.51406	-1.55254	-1.59734
	-7.06	-1.42767	-1.46627	-1.46171	-1.4758	-1.47965	-1.49021	-1.50914	-1.54783	-1.59217
	-7.04	-1.42331	-1.46249	-1.45656	-1.47082	-1.47511	-1.48451	-1.50512	-1.54314	-1.58789
	-7.02	-1.41859	-1.45768	-1.45236	-1.46665	-1.47062	-1.48098	-1.50045	-1.5386	-1.58312
	-7	-1.41402	-1.45269	-1.44786	-1.46195	-1.46595	-1.47625	-1.49576	-1.53422	-1.57834
	-6.98	-1.40919	-1.44804	-1.4439	-1.45697	-1.46117	-1.47147	-1.49095	-1.5293	-1.57407
	-6.96	-1.40422	-1.44323	-1.43903	-1.45276	-1.45697	-1.46703	-1.48682	-1.52458	-1.56932
	-6.94	-1.3998	-1.43943	-1.43395	-1.44802	-1.45158	-1.46195	-1.48146	-1.52013	-1.56455
	-6.92	-1.39587	-1.43463	-1.42998	-1.44289	-1.44724	-1.45781	-1.47748	-1.5154	-1.56043
	-6.9	-1.39071	-1.42961	-1.42523	-1.4388	-1.44258	-1.45292	-1.47269	-1.51071	-1.55532
	-6.88	-1.38658	-1.42549	-1.42049	-1.43417	-1.43789	-1.44824	-1.46783	-1.50521	-1.55117
	-6.86	-1.38175	-1.42068	-1.41581	-1.42904	-1.43333	-1.44366	-1.4634	-1.50103	-1.5459
	-6.84	-1.37676	-1.4162	-1.41124	-1.42464	-1.42859	-1.4388	-1.4588	-1.49607	-1.54157
	-6.82	-1.37205	-1.41151	-1.40702	-1.42026	-1.42445	-1.43409	-1.45372	-1.49152	-1.53703
	-6.8	-1.36766	-1.40696	-1.40244	-1.41568	-1.4198	-1.42934	-1.44991	-1.48688	-1.5323
	-6.78	-1.36339	-1.40263	-1.39716	-1.41182	-1.41512	-1.42509	-1.44452	-1.48189	-1.52789
	-6.76	-1.35834	-1.39757	-1.39301	-1.40666	-1.41043	-1.41987	-1.44011	-1.47798	-1.52282
	-6.74	-1.35391	-1.39321	-1.38775	-1.40214	-1.40545	-1.41512	-1.43545	-1.47295	-1.5185
	-6.72	-1.34954	-1.38834	-1.38368	-1.39785	-1.40154	-1.411	-1.43064	-1.46845	-1.51394
	-6.7	-1.34426	-1.38379	-1.37948	-1.39245	-1.39664	-1.40641	-1.42619	-1.46408	-1.50949
	-6.68	-1.34047	-1.37968	-1.37445	-1.38819	-1.39158	-1.40129	-1.4212	-1.4587	-1.50468
	-6.66	-1.33556	-1.37495	-1.36994	-1.38359	-1.38774	-1.39698	-1.41708	-1.45491	-1.49959
	-6.64	-1.33121	-1.37022	-1.36506	-1.37886	-1.38281	-1.39212	-1.41234	-1.44995	-1.49552
	-6.62	-1.32635	-1.36558	-1.3602	-1.37466	-1.37862	-1.38747	-1.40785	-1.44513	-1.49079
	-6.6	-1.32158	-1.36067	-1.3561	-1.36956	-1.37371	-1.38334	-1.40346	-1.44108	-1.4861
	-6.58	-1.31721	-1.35605	-1.3513	-1.36539	-1.36931	-1.37769	-1.39826	-1.43622	-1.48214
	-6.56	-1.31225	-1.35104	-1.34707	-1.36022	-1.365	-1.37382	-1.39426	-1.43162	-1.47682
	-6.54	-1.30745	-1.34613	-1.34205	-1.35591	-1.36009	-1.36921	-1.38957	-1.42694	-1.47272
	-6.52	-1.30329	-1.34214	-1.33775	-1.35137	-1.35555	-1.36492	-1.38474	-1.42253	-1.46824
	-6.5	-1.29812	-1.33729	-1.33286	-1.3467	-1.35085	-1.36013	-1.3801	-1.41795	-1.46324
	-6.48	-1.29375	-1.33316	-1.32864	-1.342	-1.34647	-1.35513	-1.37515	-1.41321	-1.45917
	-6.46	-1.28916	-1.32803	-1.32387	-1.33695	-1.34203	-1.35107	-1.37071	-1.40886	-1.45429
	-6.44	-1.28453	-1.3241	-1.31907	-1.33263	-1.33687	-1.34607	-1.3661	-1.40381	-1.4496
	-6.42	-1.2799	-1.3191	-1.31485	-1.32804	-1.33282	-1.34186	-1.3609	-1.39942	-1.44526
	-6.4	-1.27532	-1.31439	-1.31029	-1.32336	-1.32819	-1.33672	-1.35708	-1.39458	-1.44037
	-6.38	-1.27022	-1.30994	-1.30507	-1.31901	-1.32328	-1.33222	-1.35187	-1.38991	-1.43628
	-6.36	-1.2659	-1.30489	-1.30134	-1.31455	-1.31918	-1.32779	-1.34724	-1.38539	-1.43139
	-6.34	-1.26167	-1.30085	-1.29633	-1.30963	-1.31418	-1.32313	-1.34308	-1.38088	-1.42681
	-6.32	-1.25709	-1.29551	-1.29213	-1.30528	-1.3093	-1.31855	-1.3379	-1.37642	-1.42223
	-6.3	-1.25208	-1.29129	-1.28746	-1.29998	-1.30463	-1.31369	-1.33404	-1.37194	-1.41749
	-6.28	-1.24812	-1.28688	-1.28285	-1.29602	-1.30033	-1.30929	-1.32914	-1.36714	-1.41297
	-6.26	-1.24303	-1.28199	-1.27854	-1.29101	-1.29582	-1.30505	-1.32444	-1.36305	-1.40818
	-6.24	-1.23874	-1.27751	-1.27361	-1.28671	-1.29101	-1.3001	-1.32	-1.35794	-1.40398
	-6.22	-1.23408	-1.27303	-1.26964	-1.28169	-1.28674	-1.29577	-1.31463	-1.35306	-1.39908
	-6.2	-1.2295	-1.26831	-1.26471	-1.27714	-1.28229	-1.291	-1.31078	-1.34916	-1.39472
	-6.18	-1.2246	-1.26406	-1.26036	-1.27291	-1.27708	-1.28591	-1.30526	-1.34425	-1.39016
	-6.16	-1.22008	-1.25886	-1.25604	-1.26782	-1.27296	-1.28222	-1.30139	-1.34007	-1.38564
	-6.14	-1.21571	-1.2548	-1.25128	-1.26402	-1.26789	-1.27721	-1.29633	-1.33527	-1.38082
	-6.12	-1.21138	-1.25009	-1.2472	-1.25945	-1.26364	-1.27299	-1.29178	-1.3305	-1.3763
	-6.1	-1.20683	-1.24564	-1.24281	-1.25394	-1.25929	-1.26779	-1.2872	-1.32653	-1.37152
	-6.08	-1.20254	-1.24082	-1.23802	-1.24965	-1.25463	-1.26345	-1.28225	-1.32163	-1.36708
	-6.06	-1.19796	-1.23583	-1.23368	-1.24525	-1.25022	-1.25881	-1.27787	-1.31739	-1.36236
	-6.04	-1.19358	-1.23205	-1.22862	-1.24058	-1.24542	-1.25435	-1.27306	-1.3124	-1.35761
	-6.02	-1.18873	-1.22701	-1.22421	-1.23642	-1.24088	-1.24963	-1.2682	-1.30779	-1.35331
	-6	-1.18424	-1.22218	-1.21989	-1.23119	-1.23554	-1.24495	-1.26427	-1.30316	-1.34846
	-5.98	-1.18001	-1.21813	-1.21535	-1.22753	-1.23152	-1.24087	-1.2593	-1.2988	-1.3445
	-5.96	-1.17492	-1.21337	-1.21059	-1.2227	-1.22723	-1.23561	-1.25482	-1.29471	-1.33926
	-5.94	-1.17101	-1.20896	-1.20615	-1.21788	-1.22209	-1.2313	-1.25008	-1.28987	-1.33503
	-5.92	-1.16669	-1.20465	-1.20188	-1.21348	-1.21751	-1.2272	-1.24516	-1.28521	-1.33045
	-5.9	-1.1625	-1.19991	-1.19738	-1.20848	-1.21298	-1.22226	-1.241	-1.28128	-1.32586
	-5.88	-1.15807	-1.19542	-1.19282	-1.20422	-1.20809	-1.21756	-1.23595	-1.27632	-1.32143
	-5.86	-1.15364	-1.19088	-1.18845	-1.19975	-1.20357	-1.21325	-1.23132	-1.27162	-1.31656
	-5.84	-1.14949	-1.18664	-1.18353	-1.19541	-1.19913	-1.20826	-1.22675	-1.26733	-1.31215
	-5.82	-1.1452	-1.18184	-1.17953	-1.19107	-1.19483	-1.20357	-1.22214	-1.26258	-1.3077
	-5.8	-1.14061	-1.17721	-1.17465	-1.18642	-1.19044	-1.1992	-1.21787	-1.25821	-1.30267
	-5.78	-1.13651	-1.17288	-1.17031	-1.18215	-1.18519	-1.19452	-1.21255	-1.25344	-1.29864
	-5.76	-1.13172	-1.16827	-1.16604	-1.17739	-1.18143	-1.19026	-1.20887	-1.2495	-1.29399
	-5.74	-1.12764	-1.16387	-1.16123	-1.17305	-1.17626	-1.18536	-1.20357	-1.24485	-1.28916
	-5.72	-1.12295	-1.15927	-1.157	-1.16835	-1.17173	-1.18089	-1.19924	-1.2402	-1.28463
	-5.7	-1.11867	-1.15432	-1.15247	-1.16362	-1.16736	-1.17636	-1.19479	-1.23602	-1.27977
	-5.68	-1.1145	-1.15027	-1.14795	-1.15913	-1.16261	-1.17169	-1.18972	-1.2308	-1.2759
	-5.66	-1.10992	-1.14582	-1.14316	-1.15504	-1.15814	-1.16729	-1.18524	-1.22692	-1.27091
	-5.64	-1.10546	-1.14117	-1.13873	-1.1497	-1.15327	-1.16204	-1.18035	-1.22189	-1.26638
	-5.62	-1.10089	-1.13651	-1.13428	-1.14597	-1.14931	-1.15802	-1.17624	-1.21723	-1.26199
	-5.6	-1.09678	-1.13178	-1.12958	-1.14111	-1.14465	-1.15312	-1.1718	-1.21287	-1.25706
	-5.58	-1.09262	-1.12736	-1.12486	-1.13646	-1.14027	-1.14834	-1.16709	-1.20797	-1.25278
	-5.56	-1.08804	-1.12269	-1.1205	-1.13209	-1.13579	-1.14416	-1.16261	-1.20406	-1.2479
	-5.54	-1.08387	-1.11796	-1.11567	-1.12746	-1.13102	-1.13951	-1.15788	-1.1998	-1.24365
	-5.52	-1.07952	-1.11367	-1.11117	-1.12333	-1.12665	-1.13515	-1.1532	-1.19534	-1.23924
	-5.5	-1.07492	-1.10899	-1.10686	-1.11847	-1.12206	-1.13091	-1.149	-1.1908	-1.23438
	-5.48	-1.07077	-1.10451	-1.10254	-1.11437	-1.11758	-1.12595	-1.14404	-1.18594	-1.23033
	-5.46	-1.06615	-1.10021	-1.09821	-1.10948	-1.11326	-1.12167	-1.13913	-1.18176	-1.22537
	-5.44	-1.06193	-1.09544	-1.09309	-1.1049	-1.10887	-1.11668	-1.13504	-1.17708	-1.22096
	-5.42	-1.0576	-1.09072	-1.08883	-1.10069	-1.10431	-1.1124	-1.13035	-1.17269	-1.21619
	-5.4	-1.05282	-1.08597	-1.0843	-1.09556	-1.09999	-1.1078	-1.12624	-1.16819	-1.21152
	-5.38	-1.04871	-1.0816	-1.07954	-1.09163	-1.09546	-1.10321	-1.12096	-1.16351	-1.20735
	-5.36	-1.04417	-1.07679	-1.07533	-1.08665	-1.09093	-1.09905	-1.11685	-1.15911	-1.20242
	-5.34	-1.03977	-1.07216	-1.07036	-1.08215	-1.08626	-1.09429	-1.11195	-1.15467	-1.19763
	-5.32	-1.03541	-1.06769	-1.06611	-1.078	-1.08183	-1.09009	-1.10757	-1.14984	-1.19353
	-5.3	-1.03069	-1.06329	-1.06125	-1.07319	-1.07759	-1.08546	-1.10327	-1.14586	-1.1888
	-5.28	-1.02658	-1.05893	-1.05681	-1.06852	-1.07307	-1.08058	-1.09836	-1.14106	-1.18441
	-5.26	-1.02225	-1.05401	-1.0524	-1.06408	-1.06913	-1.07629	-1.09419	-1.13662	-1.17993
	-5.24	-1.01811	-1.04966	-1.04769	-1.05966	-1.06425	-1.07156	-1.08947	-1.13167	-1.17536
	-5.22	-1.01361	-1.04494	-1.0433	-1.05549	-1.05989	-1.06728	-1.08467	-1.12738	-1.17047
	-5.2	-1.00921	-1.03996	-1.03853	-1.0504	-1.05494	-1.06239	-1.08026	-1.12278	-1.16552
	-5.18	-1.00519	-1.03584	-1.034	-1.0466	-1.05039	-1.05824	-1.07534	-1.11809	-1.1616
	-5.16	-1.00063	-1.03108	-1.02996	-1.04165	-1.04623	-1.05374	-1.07112	-1.11404	-1.15659
	-5.14	-0.99619	-1.02669	-1.02495	-1.03727	-1.04118	-1.04875	-1.06669	-1.10916	-1.15255
	-5.12	-0.99216	-1.02181	-1.02074	-1.03261	-1.03691	-1.04519	-1.06175	-1.1046	-1.14787
	-5.1	-0.98741	-1.01702	-1.01593	-1.02787	-1.03234	-1.04039	-1.05793	-1.10027	-1.14323
	-5.08	-0.98361	-1.01245	-1.01161	-1.0235	-1.02766	-1.03578	-1.05306	-1.09513	-1.13893
	-5.06	-0.97896	-1.00795	-1.00737	-1.01893	-1.02313	-1.03156	-1.04803	-1.09137	-1.1338
	-5.04	-0.97485	-1.0035	-1.00214	-1.01422	-1.01916	-1.02662	-1.04358	-1.08654	-1.12984
	-5.02	-0.97043	-0.99879	-0.99801	-1.00959	-1.01505	-1.02219	-1.03854	-1.08186	-1.12496
	-5	-0.96603	-0.99423	-0.99358	-1.00504	-1.01052	-1.01769	-1.0345	-1.07741	-1.12042
	-4.98	-0.96217	-0.98996	-0.98905	-1.00056	-1.00586	-1.01309	-1.02979	-1.07261	-1.11652
	-4.96	-0.95755	-0.98505	-0.98452	-0.99617	-1.00137	-1.0089	-1.02566	-1.06836	-1.11153
	-4.94	-0.95348	-0.98082	-0.98013	-0.99208	-0.99655	-1.00443	-1.02085	-1.06375	-1.10711
	-4.92	-0.94946	-0.97607	-0.97645	-0.98704	-0.99218	-1.00032	-1.01643	-1.05918	-1.10238
	-4.9	-0.9448	-0.97148	-0.97188	-0.98268	-0.98723	-0.99576	-1.01218	-1.05485	-1.09764
	-4.88	-0.94093	-0.96676	-0.96776	-0.97801	-0.98311	-0.99144	-1.00673	-1.05006	-1.09352
	-4.86	-0.93665	-0.96212	-0.96334	-0.97305	-0.97899	-0.98665	-1.00269	-1.04614	-1.08858
	-4.84	-0.93243	-0.95769	-0.95834	-0.96885	-0.97365	-0.98207	-0.99804	-1.04114	-1.0842
	-4.82	-0.92781	-0.95311	-0.95431	-0.9641	-0.97004	-0.97816	-0.99309	-1.03702	-1.0794
	-4.8	-0.92375	-0.94872	-0.95026	-0.95986	-0.96527	-0.97343	-0.98921	-1.03239	-1.07488
	-4.78	-0.91993	-0.94483	-0.94587	-0.95523	-0.96061	-0.96903	-0.98416	-1.02744	-1.0708
	-4.76	-0.91564	-0.93975	-0.94211	-0.95077	-0.95648	-0.96422	-0.98026	-1.02358	-1.06589
	-4.74	-0.91115	-0.93539	-0.93736	-0.9467	-0.95179	-0.95976	-0.97566	-1.01892	-1.06185
	-4.72	-0.90701	-0.9308	-0.9333	-0.9416	-0.94736	-0.95557	-0.97071	-1.01415	-1.05697
	-4.7	-0.90276	-0.92618	-0.92897	-0.93722	-0.9423	-0.95104	-0.96633	-1.00979	-1.05245
	-4.68	-0.89893	-0.92207	-0.92457	-0.93308	-0.93808	-0.94643	-0.96174	-1.00518	-1.04804
	-4.66	-0.89404	-0.91774	-0.92044	-0.92838	-0.93368	-0.94175	-0.95745	-1.00074	-1.04312
	-4.64	-0.89014	-0.91372	-0.91598	-0.92432	-0.92904	-0.93732	-0.95283	-0.99586	-1.03853
	-4.62	-0.88601	-0.90906	-0.91209	-0.91987	-0.92456	-0.93321	-0.94798	-0.99141	-1.03434
	-4.6	-0.8816	-0.90481	-0.90783	-0.91568	-0.92025	-0.9284	-0.94382	-0.98706	-1.02943
	-4.58	-0.87774	-0.90042	-0.90352	-0.91149	-0.91554	-0.92415	-0.9389	-0.98227	-1.0253
	-4.56	-0.8732	-0.89579	-0.89921	-0.90707	-0.91136	-0.91971	-0.93501	-0.97807	-1.02027
	-4.54	-0.86896	-0.89199	-0.89505	-0.90286	-0.90662	-0.91501	-0.93026	-0.97356	-1.01605
	-4.52	-0.86425	-0.88739	-0.8908	-0.89837	-0.9021	-0.91046	-0.92591	-0.96897	-1.01178
	-4.5	-0.8601	-0.88268	-0.88672	-0.89436	-0.89767	-0.90574	-0.92156	-0.96447	-1.00659
	-4.48	-0.85603	-0.87859	-0.88245	-0.88984	-0.89321	-0.90155	-0.91673	-0.95951	-1.00268
	-4.46	-0.85126	-0.87419	-0.87834	-0.88584	-0.88888	-0.89698	-0.91247	-0.95525	-0.99797
	-4.44	-0.84671	-0.86998	-0.87364	-0.88144	-0.88449	-0.89234	-0.90845	-0.95038	-0.99345
	-4.42	-0.84256	-0.86541	-0.86987	-0.87683	-0.88023	-0.88815	-0.90366	-0.94593	-0.98883
	-4.4	-0.8385	-0.86128	-0.86545	-0.87278	-0.8757	-0.88335	-0.89938	-0.9416	-0.98386
	-4.38	-0.83447	-0.85642	-0.86068	-0.86855	-0.87084	-0.87893	-0.89507	-0.93677	-0.97985
	-4.36	-0.82988	-0.85248	-0.85709	-0.86455	-0.86705	-0.87426	-0.89041	-0.933	-0.9751
	-4.34	-0.8255	-0.84785	-0.85283	-0.86055	-0.86246	-0.86994	-0.88628	-0.92814	-0.97086
	-4.32	-0.82121	-0.84338	-0.84879	-0.85566	-0.85795	-0.86578	-0.88156	-0.92328	-0.96624
	-4.3	-0.81655	-0.83902	-0.84416	-0.85192	-0.85355	-0.86128	-0.87755	-0.91947	-0.96132
	-4.28	-0.81194	-0.83437	-0.84023	-0.84758	-0.84905	-0.85659	-0.87224	-0.91423	-0.95749
	-4.26	-0.8077	-0.83047	-0.83598	-0.84313	-0.8453	-0.85235	-0.86816	-0.91008	-0.9525
	-4.24	-0.80332	-0.82659	-0.83148	-0.83934	-0.84068	-0.84766	-0.86413	-0.90521	-0.94801
	-4.22	-0.79868	-0.82152	-0.82738	-0.83462	-0.83694	-0.84292	-0.85958	-0.90077	-0.94363
	-4.2	-0.79424	-0.81736	-0.82296	-0.83066	-0.83274	-0.83844	-0.85545	-0.89664	-0.93885
	-4.18	-0.78996	-0.81331	-0.8187	-0.82646	-0.82831	-0.83373	-0.85052	-0.89169	-0.9346
	-4.16	-0.78532	-0.8087	-0.81466	-0.82206	-0.82428	-0.82961	-0.84645	-0.88714	-0.92972
	-4.14	-0.78093	-0.80459	-0.81007	-0.81821	-0.81968	-0.82503	-0.8418	-0.88284	-0.92574
	-4.12	-0.77667	-0.79995	-0.80628	-0.81362	-0.81529	-0.82067	-0.83737	-0.8781	-0.9214
	-4.1	-0.77199	-0.79599	-0.8017	-0.80982	-0.81132	-0.81644	-0.83299	-0.87421	-0.91662
	-4.08	-0.76761	-0.79139	-0.79764	-0.80509	-0.80677	-0.81199	-0.82817	-0.86909	-0.91229
	-4.06	-0.76289	-0.78693	-0.79329	-0.80084	-0.80312	-0.80794	-0.82396	-0.86485	-0.90749
	-4.04	-0.75913	-0.78257	-0.78866	-0.79698	-0.79868	-0.80322	-0.81962	-0.85992	-0.90328
	-4.02	-0.7544	-0.77792	-0.78483	-0.7925	-0.79453	-0.79915	-0.81481	-0.8556	-0.89872
	-4	-0.74981	-0.77379	-0.78012	-0.78839	-0.79042	-0.79472	-0.81064	-0.85088	-0.89382
	-3.98	-0.74571	-0.7691	-0.77581	-0.78444	-0.78618	-0.79028	-0.80581	-0.84642	-0.88964
	-3.96	-0.74116	-0.76506	-0.77179	-0.7796	-0.78221	-0.78635	-0.80175	-0.84208	-0.88476
	-3.94	-0.7368	-0.75998	-0.76715	-0.77587	-0.77775	-0.78169	-0.79724	-0.83739	-0.8805
	-3.92	-0.73263	-0.75594	-0.76306	-0.77151	-0.77392	-0.7782	-0.79258	-0.8329	-0.87599
	-3.9	-0.72802	-0.75168	-0.75876	-0.76734	-0.76933	-0.77364	-0.78856	-0.82856	-0.87122
	-3.88	-0.72375	-0.74665	-0.75416	-0.76335	-0.76516	-0.7693	-0.78368	-0.8233	-0.86678
	-3.86	-0.71914	-0.74256	-0.75013	-0.75902	-0.76111	-0.76545	-0.77955	-0.81914	-0.86215
	-3.84	-0.71453	-0.73805	-0.7454	-0.75487	-0.75687	-0.76077	-0.77492	-0.81457	-0.85815
	-3.82	-0.71052	-0.73365	-0.74147	-0.75034	-0.75285	-0.75693	-0.77024	-0.81007	-0.85315
	-3.8	-0.70647	-0.72962	-0.73721	-0.74576	-0.74878	-0.75237	-0.76619	-0.80553	-0.84883
	-3.78	-0.70225	-0.72528	-0.73266	-0.74193	-0.74434	-0.74829	-0.76111	-0.80056	-0.84437
	-3.76	-0.69775	-0.72052	-0.72847	-0.73756	-0.74021	-0.74422	-0.75687	-0.79631	-0.83991
	-3.74	-0.69367	-0.71608	-0.72369	-0.73343	-0.73555	-0.73995	-0.75256	-0.79155	-0.8351
	-3.72	-0.68936	-0.71142	-0.71976	-0.72899	-0.73183	-0.73586	-0.74812	-0.78705	-0.83047
	-3.7	-0.6852	-0.70753	-0.71502	-0.72466	-0.72776	-0.73142	-0.74388	-0.78275	-0.82609
	-3.68	-0.68132	-0.70231	-0.71061	-0.72079	-0.72321	-0.72726	-0.73916	-0.77769	-0.8217
	-3.66	-0.67695	-0.69771	-0.70598	-0.71645	-0.71944	-0.72344	-0.73479	-0.77359	-0.81694
	-3.64	-0.67276	-0.69348	-0.70105	-0.71219	-0.71484	-0.71911	-0.72974	-0.76885	-0.81261
	-3.62	-0.66824	-0.68871	-0.69683	-0.70797	-0.71125	-0.71485	-0.72567	-0.76477	-0.80801
	-3.6	-0.66419	-0.68456	-0.69225	-0.70344	-0.70694	-0.71039	-0.72132	-0.75991	-0.80359
	-3.58	-0.66015	-0.67962	-0.6875	-0.6995	-0.70241	-0.70661	-0.71654	-0.75511	-0.79944
	-3.56	-0.65578	-0.67517	-0.6831	-0.6947	-0.69847	-0.70246	-0.71228	-0.75095	-0.79443
	-3.54	-0.65179	-0.67054	-0.67794	-0.69012	-0.69419	-0.69814	-0.70781	-0.74653	-0.79027
	-3.52	-0.64786	-0.6658	-0.67382	-0.68612	-0.69026	-0.69445	-0.7031	-0.74176	-0.78577
	-3.5	-0.64336	-0.6615	-0.66905	-0.68178	-0.68568	-0.69001	-0.69905	-0.73757	-0.78136
	-3.48	-0.63963	-0.6565	-0.66417	-0.6774	-0.68178	-0.68565	-0.69433	-0.7326	-0.77676
	-3.46	-0.6351	-0.65176	-0.65972	-0.67274	-0.67757	-0.68188	-0.69026	-0.7284	-0.7722
	-3.44	-0.63128	-0.64759	-0.65482	-0.66828	-0.67321	-0.67728	-0.6861	-0.72381	-0.76776
	-3.42	-0.62723	-0.64253	-0.65048	-0.6643	-0.66922	-0.67343	-0.68125	-0.71922	-0.76299
	-3.4	-0.62285	-0.63788	-0.6455	-0.65933	-0.66484	-0.66914	-0.6774	-0.71494	-0.75878
	-3.38	-0.6191	-0.6332	-0.64081	-0.65513	-0.66066	-0.66479	-0.67309	-0.71025	-0.75399
	-3.36	-0.61483	-0.62837	-0.63636	-0.65012	-0.65682	-0.66063	-0.66882	-0.70585	-0.74945
	-3.34	-0.61083	-0.6243	-0.63148	-0.64588	-0.65243	-0.65627	-0.66456	-0.70149	-0.7452
	-3.32	-0.6067	-0.61935	-0.62732	-0.64108	-0.64833	-0.65261	-0.66031	-0.69672	-0.74075
	-3.3	-0.60223	-0.61503	-0.62279	-0.63682	-0.64399	-0.64843	-0.65625	-0.69247	-0.7358
	-3.28	-0.59863	-0.61073	-0.6182	-0.63188	-0.63977	-0.644	-0.65168	-0.68801	-0.73177
	-3.26	-0.59437	-0.60613	-0.61361	-0.62727	-0.6357	-0.64001	-0.6477	-0.68385	-0.727
	-3.24	-0.59051	-0.60203	-0.60871	-0.62271	-0.63134	-0.63546	-0.64368	-0.67885	-0.7225
	-3.22	-0.58628	-0.59721	-0.60453	-0.61773	-0.62732	-0.63192	-0.63947	-0.6745	-0.71815
	-3.2	-0.5822	-0.59326	-0.59993	-0.61314	-0.62333	-0.6275	-0.63552	-0.67059	-0.71325
	-3.18	-0.57827	-0.58863	-0.59513	-0.60881	-0.61851	-0.6234	-0.63108	-0.66607	-0.70914
	-3.16	-0.57398	-0.58398	-0.59116	-0.60369	-0.61452	-0.61911	-0.62709	-0.66177	-0.70426
	-3.14	-0.57033	-0.58019	-0.58654	-0.59951	-0.60946	-0.61502	-0.62283	-0.65684	-0.70001
	-3.12	-0.56647	-0.57552	-0.5824	-0.59486	-0.60549	-0.61095	-0.61845	-0.65241	-0.69553
	-3.1	-0.56208	-0.57099	-0.57814	-0.58992	-0.60112	-0.60674	-0.61467	-0.6483	-0.69062
	-3.08	-0.55829	-0.56721	-0.57358	-0.58539	-0.59657	-0.60284	-0.61016	-0.64357	-0.68663
	-3.06	-0.55425	-0.56295	-0.56946	-0.58062	-0.59219	-0.5989	-0.60587	-0.63928	-0.68185
	-3.04	-0.5506	-0.55865	-0.56499	-0.57629	-0.58762	-0.59427	-0.60193	-0.6348	-0.67791
	-3.02	-0.54649	-0.55432	-0.56063	-0.57198	-0.58341	-0.59051	-0.59752	-0.63039	-0.67274
	-3	-0.54247	-0.55012	-0.55659	-0.56737	-0.57878	-0.58596	-0.59399	-0.62608	-0.66815
	-2.98	-0.53867	-0.54634	-0.55201	-0.56329	-0.57436	-0.5815	-0.58936	-0.62135	-0.66413
	-2.96	-0.53448	-0.54163	-0.54831	-0.55849	-0.5701	-0.57769	-0.58543	-0.61721	-0.65956
	-2.94	-0.53094	-0.53776	-0.54378	-0.55449	-0.56531	-0.57352	-0.58121	-0.61267	-0.65504
	-2.92	-0.52697	-0.53345	-0.54012	-0.54965	-0.561	-0.56946	-0.57728	-0.60809	-0.65059
	-2.9	-0.52316	-0.52938	-0.5355	-0.54567	-0.55641	-0.56497	-0.57303	-0.60399	-0.64595
	-2.88	-0.51976	-0.52529	-0.53179	-0.54158	-0.55229	-0.5608	-0.56897	-0.59915	-0.64176
	-2.86	-0.51571	-0.52093	-0.52756	-0.53688	-0.54763	-0.55672	-0.56511	-0.59529	-0.63699
	-2.84	-0.51213	-0.51685	-0.52309	-0.53278	-0.54284	-0.55203	-0.56075	-0.59034	-0.63257
	-2.82	-0.5083	-0.51272	-0.51915	-0.52862	-0.53877	-0.54814	-0.5564	-0.58586	-0.62813
	-2.8	-0.50481	-0.50884	-0.51506	-0.52415	-0.5344	-0.54354	-0.55273	-0.58142	-0.6236
	-2.78	-0.5012	-0.50443	-0.511	-0.52016	-0.5295	-0.53946	-0.54823	-0.57692	-0.61927
	-2.76	-0.4973	-0.50043	-0.50723	-0.51592	-0.52563	-0.53495	-0.54443	-0.57286	-0.61436
	-2.74	-0.49395	-0.4969	-0.50285	-0.51159	-0.52072	-0.53038	-0.54041	-0.56829	-0.61001
	-2.72	-0.49024	-0.49236	-0.49893	-0.50751	-0.51675	-0.52649	-0.53592	-0.56376	-0.60543
	-2.7	-0.48648	-0.48854	-0.49485	-0.5031	-0.51231	-0.52179	-0.53216	-0.5597	-0.60104
	-2.68	-0.48297	-0.48463	-0.49062	-0.49927	-0.50789	-0.51723	-0.5278	-0.55489	-0.59673
	-2.66	-0.4789	-0.48046	-0.48705	-0.49475	-0.50392	-0.51317	-0.52402	-0.55072	-0.59193
	-2.64	-0.47527	-0.47668	-0.48264	-0.49042	-0.49935	-0.50838	-0.51976	-0.54611	-0.5874
	-2.62	-0.47175	-0.47249	-0.47893	-0.4864	-0.49531	-0.50425	-0.5155	-0.54192	-0.58301
	-2.6	-0.46801	-0.46873	-0.47495	-0.48218	-0.49125	-0.49982	-0.51182	-0.53791	-0.57838
	-2.58	-0.46452	-0.4648	-0.4712	-0.47842	-0.48684	-0.49541	-0.5072	-0.53311	-0.57435
	-2.56	-0.46055	-0.46081	-0.46753	-0.47392	-0.48269	-0.49096	-0.50354	-0.52898	-0.56962
	-2.54	-0.45682	-0.45703	-0.46339	-0.47021	-0.47823	-0.48646	-0.49929	-0.52477	-0.56518
	-2.52	-0.45338	-0.4534	-0.46007	-0.4659	-0.47417	-0.48228	-0.49523	-0.52003	-0.56075
	-2.5	-0.44912	-0.44965	-0.45623	-0.46181	-0.47008	-0.47774	-0.49115	-0.51604	-0.55603
	-2.48	-0.44579	-0.44608	-0.45255	-0.45764	-0.4658	-0.47328	-0.48667	-0.51132	-0.55197
	-2.46	-0.44181	-0.44236	-0.44865	-0.45348	-0.46195	-0.46926	-0.48286	-0.50722	-0.54715
	-2.44	-0.43829	-0.43881	-0.44547	-0.44976	-0.45765	-0.46447	-0.47854	-0.50278	-0.54266
	-2.42	-0.43458	-0.43494	-0.44185	-0.4458	-0.45374	-0.46069	-0.47443	-0.49855	-0.53829
	-2.4	-0.43096	-0.43135	-0.43769	-0.44196	-0.4496	-0.45614	-0.47079	-0.49432	-0.53382
	-2.38	-0.427	-0.4278	-0.43397	-0.43825	-0.44518	-0.45184	-0.46643	-0.48978	-0.52957
	-2.36	-0.42342	-0.4238	-0.43056	-0.43429	-0.44159	-0.44774	-0.46238	-0.4858	-0.52489
	-2.34	-0.41998	-0.42042	-0.42646	-0.43014	-0.43701	-0.44339	-0.45821	-0.48161	-0.52041
	-2.32	-0.41618	-0.41657	-0.4228	-0.42696	-0.43374	-0.43937	-0.4538	-0.47714	-0.51612
	-2.3	-0.41254	-0.41267	-0.41913	-0.42305	-0.42924	-0.43535	-0.45009	-0.47311	-0.51126
	-2.28	-0.40887	-0.40943	-0.41526	-0.41941	-0.42504	-0.43119	-0.44561	-0.46819	-0.50715
	-2.26	-0.40471	-0.40534	-0.41166	-0.41538	-0.42115	-0.42707	-0.44171	-0.46409	-0.5024
	-2.24	-0.40133	-0.40196	-0.40765	-0.41173	-0.41727	-0.42259	-0.43789	-0.4599	-0.49808
	-2.22	-0.39775	-0.39824	-0.40416	-0.40807	-0.41327	-0.41872	-0.43333	-0.45546	-0.49332
	-2.2	-0.39372	-0.39441	-0.40025	-0.40413	-0.40929	-0.41458	-0.42963	-0.45143	-0.48867
	-2.18	-0.39038	-0.39111	-0.39642	-0.40074	-0.40558	-0.41052	-0.42528	-0.44686	-0.48469
	-2.16	-0.38655	-0.38699	-0.39291	-0.39677	-0.40207	-0.40677	-0.4212	-0.44292	-0.47994
	-2.14	-0.3829	-0.38362	-0.38894	-0.39338	-0.39774	-0.40249	-0.41699	-0.43876	-0.47569
	-2.12	-0.37904	-0.37965	-0.38564	-0.3892	-0.39433	-0.3988	-0.41292	-0.43422	-0.47136
	-2.1	-0.37489	-0.37614	-0.38138	-0.38562	-0.39043	-0.39477	-0.40878	-0.43018	-0.46643
	-2.08	-0.37174	-0.37247	-0.37799	-0.38173	-0.38626	-0.39045	-0.40439	-0.42562	-0.46227
	-2.06	-0.36759	-0.36872	-0.3742	-0.37799	-0.38283	-0.38689	-0.40013	-0.42164	-0.45738
	-2.04	-0.36391	-0.36505	-0.37019	-0.37417	-0.37871	-0.38258	-0.39616	-0.41714	-0.45305
	-2.02	-0.35985	-0.36123	-0.3667	-0.37038	-0.37521	-0.37904	-0.39175	-0.41278	-0.44865
	-2	-0.35612	-0.3577	-0.36276	-0.36664	-0.37113	-0.37496	-0.38781	-0.4087	-0.4439
	-1.98	-0.35244	-0.35397	-0.35894	-0.36294	-0.36728	-0.37109	-0.38336	-0.40453	-0.43996
	-1.96	-0.34825	-0.34993	-0.35532	-0.35917	-0.36383	-0.36744	-0.37933	-0.40038	-0.43506
	-1.94	-0.34464	-0.34643	-0.35122	-0.35543	-0.35976	-0.36379	-0.37491	-0.39612	-0.43091
	-1.92	-0.3408	-0.34237	-0.34781	-0.35183	-0.35626	-0.36027	-0.37051	-0.39159	-0.4263
	-1.9	-0.33658	-0.33865	-0.34389	-0.34775	-0.35202	-0.35605	-0.3665	-0.38773	-0.42165
	-1.88	-0.33322	-0.33503	-0.34013	-0.34421	-0.34839	-0.35252	-0.36191	-0.383	-0.41751
	-1.86	-0.32907	-0.33081	-0.33632	-0.34035	-0.34454	-0.34893	-0.35779	-0.37922	-0.41267
	-1.84	-0.32503	-0.32752	-0.33219	-0.3365	-0.3405	-0.34466	-0.35378	-0.37472	-0.4086
	-1.82	-0.32107	-0.32323	-0.32838	-0.33292	-0.33717	-0.34134	-0.34922	-0.37034	-0.40374
	-1.8	-0.31665	-0.31953	-0.32465	-0.32876	-0.33335	-0.33732	-0.34546	-0.36657	-0.39922
	-1.78	-0.31304	-0.31578	-0.32063	-0.32531	-0.32923	-0.33332	-0.34105	-0.36192	-0.39505
	-1.76	-0.30867	-0.31152	-0.31711	-0.32127	-0.32564	-0.32975	-0.33709	-0.358	-0.39052
	-1.74	-0.30455	-0.30783	-0.31282	-0.31771	-0.32145	-0.32563	-0.33294	-0.35347	-0.3861
	-1.72	-0.30041	-0.30367	-0.30928	-0.31353	-0.31782	-0.32218	-0.32899	-0.34932	-0.38167
	-1.7	-0.29592	-0.2998	-0.30545	-0.31012	-0.31394	-0.31808	-0.32492	-0.3453	-0.37681
	-1.68	-0.29184	-0.29566	-0.30137	-0.30631	-0.31021	-0.31425	-0.32048	-0.34067	-0.37264
	-1.66	-0.28697	-0.2914	-0.29748	-0.30224	-0.30664	-0.31081	-0.31663	-0.33687	-0.36794
	-1.64	-0.28234	-0.28737	-0.29309	-0.29845	-0.30248	-0.30662	-0.3128	-0.33224	-0.36353
	-1.62	-0.27672	-0.28292	-0.28913	-0.29473	-0.29885	-0.30323	-0.30869	-0.3282	-0.35914
	-1.6	-0.27084	-0.27831	-0.28521	-0.29042	-0.295	-0.29917	-0.30509	-0.32385	-0.35462
	-1.58	-0.26453	-0.27407	-0.28088	-0.28689	-0.29096	-0.29554	-0.30101	-0.31934	-0.35048
	-1.56	-0.2571	-0.26863	-0.27719	-0.28307	-0.2874	-0.29147	-0.29729	-0.31559	-0.34572
	-1.54	-0.25092	-0.26362	-0.27249	-0.27889	-0.28331	-0.28753	-0.29328	-0.31114	-0.3415
	-1.52	-0.24555	-0.25735	-0.26845	-0.27494	-0.2797	-0.28396	-0.28928	-0.30679	-0.337
	-1.5	-0.24087	-0.24969	-0.26392	-0.2706	-0.2756	-0.28019	-0.28576	-0.30288	-0.33243
	-1.48	-0.23695	-0.243	-0.25897	-0.26688	-0.27163	-0.27619	-0.28143	-0.29834	-0.32816
	-1.46	-0.23254	-0.23691	-0.25411	-0.26256	-0.26796	-0.27271	-0.27789	-0.29447	-0.32341
	-1.44	-0.22844	-0.23221	-0.24835	-0.25841	-0.26387	-0.26844	-0.27393	-0.2902	-0.31907
	-1.42	-0.22451	-0.22778	-0.24215	-0.25431	-0.26029	-0.26483	-0.26974	-0.28603	-0.31456
	-1.4	-0.22055	-0.22345	-0.23568	-0.24967	-0.25652	-0.26085	-0.26634	-0.28206	-0.31007
	-1.38	-0.21702	-0.21962	-0.22908	-0.24569	-0.2524	-0.25696	-0.2623	-0.27754	-0.30601
	-1.36	-0.21305	-0.2154	-0.22417	-0.24051	-0.24866	-0.25321	-0.25856	-0.27363	-0.30123
	-1.34	-0.20945	-0.21188	-0.21901	-0.23605	-0.24443	-0.24926	-0.25469	-0.26937	-0.29686
	-1.32	-0.20591	-0.20776	-0.21517	-0.23057	-0.24076	-0.24577	-0.25066	-0.26495	-0.29253
	-1.3	-0.20202	-0.20402	-0.21091	-0.22417	-0.23661	-0.24179	-0.24695	-0.26111	-0.28779
	-1.28	-0.19841	-0.20035	-0.20696	-0.21855	-0.23241	-0.23768	-0.24278	-0.2566	-0.28352
	-1.26	-0.19438	-0.19642	-0.20279	-0.21253	-0.22862	-0.23406	-0.23928	-0.25287	-0.27868
	-1.24	-0.19121	-0.19301	-0.19902	-0.207	-0.2242	-0.2299	-0.23512	-0.24847	-0.27432
	-1.22	-0.18745	-0.18904	-0.19528	-0.20263	-0.22037	-0.22636	-0.2315	-0.24423	-0.26989
	-1.2	-0.18372	-0.18548	-0.19146	-0.19814	-0.21618	-0.2221	-0.22784	-0.24043	-0.26531
	-1.18	-0.18036	-0.18214	-0.18766	-0.19412	-0.21163	-0.21801	-0.22391	-0.23613	-0.26133
	-1.16	-0.17671	-0.17818	-0.18438	-0.19013	-0.20753	-0.21422	-0.22	-0.23228	-0.25649
	-1.14	-0.17301	-0.17497	-0.1803	-0.18603	-0.20246	-0.21034	-0.21629	-0.22831	-0.25231
	-1.12	-0.16983	-0.17117	-0.17698	-0.18251	-0.1981	-0.20662	-0.21211	-0.224	-0.24788
	-1.1	-0.16627	-0.16751	-0.17328	-0.17841	-0.19283	-0.20274	-0.20854	-0.22004	-0.24332
	-1.08	-0.16282	-0.1641	-0.1696	-0.17487	-0.18766	-0.19863	-0.20442	-0.2157	-0.23912
	-1.06	-0.15903	-0.16036	-0.16625	-0.17122	-0.18242	-0.19466	-0.2006	-0.21183	-0.23424
	-1.04	-0.15579	-0.15702	-0.16231	-0.16762	-0.17707	-0.19046	-0.1968	-0.2076	-0.22982
	-1.02	-0.15228	-0.15338	-0.15915	-0.16411	-0.17259	-0.1866	-0.19293	-0.20359	-0.22544
	-1	-0.1485	-0.15008	-0.15558	-0.16026	-0.16813	-0.18237	-0.18946	-0.19991	-0.22098
	-0.98	-0.14537	-0.14678	-0.15178	-0.157	-0.16373	-0.1782	-0.18526	-0.19535	-0.21694
	-0.96	-0.14179	-0.14289	-0.14861	-0.15317	-0.15999	-0.17412	-0.1817	-0.19159	-0.21208
	-0.94	-0.13859	-0.13983	-0.14481	-0.14981	-0.15582	-0.16957	-0.17779	-0.18762	-0.20783
	-0.92	-0.13521	-0.13611	-0.14169	-0.14606	-0.15228	-0.16553	-0.17381	-0.18335	-0.20362
	-0.9	-0.13154	-0.1327	-0.1379	-0.1424	-0.14858	-0.16102	-0.17005	-0.17955	-0.19876
	-0.88	-0.12822	-0.12957	-0.13465	-0.13931	-0.14467	-0.15661	-0.16609	-0.17528	-0.19455
	-0.86	-0.12469	-0.12591	-0.13141	-0.13569	-0.1413	-0.15206	-0.16241	-0.17156	-0.18976
	-0.84	-0.12144	-0.1227	-0.1276	-0.1323	-0.13746	-0.14704	-0.15863	-0.16732	-0.18562
	-0.82	-0.11817	-0.11908	-0.12435	-0.12909	-0.13405	-0.14297	-0.15446	-0.16318	-0.18112
	-0.8	-0.11471	-0.11584	-0.12116	-0.12523	-0.13041	-0.13806	-0.15102	-0.15936	-0.17642
	-0.78	-0.11142	-0.11263	-0.1178	-0.12204	-0.12675	-0.13373	-0.14697	-0.15536	-0.17244
	-0.76	-0.10785	-0.10904	-0.11466	-0.11873	-0.12363	-0.1297	-0.14329	-0.15153	-0.16786
	-0.74	-0.1047	-0.10575	-0.11091	-0.1154	-0.11973	-0.12559	-0.13955	-0.1473	-0.16342
	-0.72	-0.10134	-0.10261	-0.10788	-0.11208	-0.11652	-0.12201	-0.13538	-0.14316	-0.15907
	-0.7	-0.0979	-0.09902	-0.10453	-0.10844	-0.11283	-0.11806	-0.13181	-0.13945	-0.15436
	-0.68	-0.09476	-0.0958	-0.10123	-0.10533	-0.10964	-0.11422	-0.12763	-0.13505	-0.15031
	-0.66	-0.09134	-0.0924	-0.09812	-0.10196	-0.10609	-0.1109	-0.12395	-0.13149	-0.14551
	-0.64	-0.08805	-0.08925	-0.09448	-0.09866	-0.10253	-0.10678	-0.1202	-0.12726	-0.14141
	-0.62	-0.08461	-0.0857	-0.09126	-0.0955	-0.0994	-0.10356	-0.11607	-0.12328	-0.1366
	-0.6	-0.08125	-0.08237	-0.08817	-0.09203	-0.09595	-0.09995	-0.11254	-0.11958	-0.13217
	-0.58	-0.07817	-0.07931	-0.0849	-0.08893	-0.09251	-0.0963	-0.10829	-0.11529	-0.12818
	-0.56	-0.07458	-0.07582	-0.08207	-0.08537	-0.08936	-0.09299	-0.10479	-0.1115	-0.1235
	-0.54	-0.07158	-0.07266	-0.07857	-0.08214	-0.08568	-0.0894	-0.10066	-0.10739	-0.11914
	-0.52	-0.06792	-0.06925	-0.07561	-0.079	-0.0826	-0.08596	-0.09699	-0.10317	-0.1146
	-0.5	-0.06458	-0.06612	-0.0725	-0.07565	-0.07925	-0.08236	-0.0932	-0.0995	-0.11015
	-0.48	-0.0615	-0.06273	-0.06928	-0.07267	-0.07567	-0.07906	-0.08913	-0.09527	-0.10605
	-0.46	-0.05799	-0.05945	-0.0661	-0.06943	-0.07271	-0.0758	-0.08565	-0.09144	-0.10121
	-0.44	-0.05476	-0.05606	-0.06271	-0.06625	-0.06913	-0.07203	-0.08143	-0.08723	-0.09682
	-0.42	-0.05118	-0.05253	-0.05968	-0.0633	-0.06598	-0.06893	-0.07762	-0.0834	-0.09254
	-0.4	-0.04776	-0.04903	-0.05662	-0.05999	-0.06282	-0.06527	-0.07413	-0.07941	-0.08787
	-0.38	-0.04429	-0.04582	-0.05345	-0.057	-0.05953	-0.0622	-0.07007	-0.0753	-0.08384
	-0.36	-0.04074	-0.04238	-0.05068	-0.05391	-0.05652	-0.05858	-0.06641	-0.07163	-0.07913
	-0.34	-0.03731	-0.03928	-0.04746	-0.05072	-0.05292	-0.05516	-0.0627	-0.06724	-0.0748
	-0.32	-0.03345	-0.03562	-0.04442	-0.04786	-0.05002	-0.05213	-0.05861	-0.06353	-0.0705
	-0.3	-0.0294	-0.03181	-0.04148	-0.04448	-0.04668	-0.04871	-0.05507	-0.05955	-0.06579
	-0.28	-0.02531	-0.02845	-0.03836	-0.04152	-0.04338	-0.04537	-0.05099	-0.05518	-0.06167
	-0.26	-0.01987	-0.02389	-0.03549	-0.03835	-0.04054	-0.04224	-0.04737	-0.05148	-0.0568
	-0.24	-0.01374	-0.01978	-0.03228	-0.03547	-0.03706	-0.03877	-0.04368	-0.04742	-0.05256
	-0.22	-0.0081	-0.01445	-0.02951	-0.03245	-0.03412	-0.03557	-0.03966	-0.04338	-0.04802
	-0.2	-0.00333	-0.00933	-0.02656	-0.02924	-0.03085	-0.03224	-0.03636	-0.03949	-0.04399
	-0.18	-0.00115	-0.00522	-0.0236	-0.02665	-0.02762	-0.02881	-0.03243	-0.03539	-0.03931
	-0.16	-0.0002672	-0.00225	-0.02092	-0.0233	-0.02473	-0.02582	-0.02882	-0.03175	-0.03482
	-0.14	-0.0002235	-0.0009952	-0.01776	-0.02063	-0.02136	-0.02237	-0.02504	-0.02773	-0.03055
	-0.12	1.27e-05	-0.0004098	-0.01512	-0.01767	-0.01852	-0.01934	-0.02136	-0.02338	-0.02624
	-0.1	5.43e-05	-0.0003895	-0.0123	-0.01446	-0.01527	-0.01603	-0.01791	-0.01971	-0.02143
	-0.08	4.57e-05	-0.0002075	-0.00966	-0.01178	-0.01199	-0.01261	-0.01403	-0.01541	-0.01742
	-0.06	4.68e-05	-0.000199	-0.00696	-0.00875	-0.00909	-0.00937	-0.01051	-0.01175	-0.01263
	-0.04	6.4e-06	-0.0001543	-0.0044	-0.00581	-0.00583	-0.00601	-0.00704	-0.00748	-0.00828
	-0.02	5.43e-05	-3.3e-05	-0.00206	-0.0033	-0.00288	-0.003	-0.00328	-0.00329	-0.00405
	0	8.3e-05	-3.83e-05	0.0002874	-0.0002353	0.0002661	0.0005077	-5.96e-05	0.0003012	0.0005791
	0.02	9.15e-05	-0.0001383	0.00269	0.00241	0.00353	0.00379	0.00394	0.00446	0.00471
	0.04	0.0001979	5.86e-05	0.0049	0.00545	0.00637	0.00692	0.0075	0.00819	0.00945
	0.06	-1.6e-05	-4.25e-05	0.00746	0.00831	0.00966	0.01011	0.01105	0.01226	0.01368
	0.08	0.0001628	0.0001001	0.01014	0.01086	0.01257	0.01326	0.01484	0.0165	0.01817
	0.1	0.0003587	0.0002416	0.01291	0.01404	0.01585	0.01676	0.01833	0.02017	0.02272
	0.12	0.0002575	0.0003758	0.01567	0.01679	0.01909	0.01991	0.02219	0.02447	0.02673
	0.14	0.0005109	0.0009356	0.01845	0.02	0.02223	0.02299	0.02579	0.02829	0.03142
	0.16	0.00109	0.00259	0.02157	0.02287	0.02538	0.02654	0.02929	0.03241	0.0357
	0.18	0.00145	0.00551	0.02436	0.02565	0.02839	0.02975	0.03348	0.03661	0.04036
	0.2	0.00413	0.01016	0.0273	0.02896	0.03159	0.03313	0.03679	0.04032	0.04484
	0.22	0.00839	0.01492	0.03031	0.03157	0.03483	0.03642	0.04081	0.04453	0.0489
	0.24	0.01454	0.02013	0.03303	0.03471	0.03775	0.03943	0.04432	0.04812	0.05355
	0.26	0.02003	0.02425	0.03628	0.03753	0.04121	0.04297	0.04803	0.05226	0.05785
	0.28	0.02553	0.02848	0.03887	0.0406	0.04423	0.04612	0.05169	0.05634	0.06211
	0.3	0.0301	0.03239	0.0422	0.04388	0.04744	0.04947	0.05545	0.06028	0.06703
	0.32	0.03383	0.03577	0.04511	0.04678	0.05072	0.05283	0.0595	0.06456	0.0711
	0.34	0.03777	0.03939	0.04808	0.0501	0.05363	0.05596	0.06307	0.06822	0.07584
	0.36	0.04138	0.04258	0.05121	0.05306	0.05714	0.05971	0.06682	0.07231	0.07995
	0.38	0.04483	0.04586	0.05425	0.05602	0.06016	0.0627	0.07093	0.07626	0.0844
	0.4	0.04832	0.04912	0.05738	0.05939	0.06342	0.06637	0.07447	0.08026	0.08913
	0.42	0.05158	0.05235	0.06047	0.06246	0.06687	0.06985	0.07862	0.08436	0.09322
	0.44	0.05509	0.05614	0.06332	0.06571	0.06981	0.0731	0.08222	0.08815	0.09793
	0.46	0.05821	0.05921	0.06675	0.06874	0.07338	0.07658	0.08606	0.09219	0.1022
	0.48	0.06171	0.06239	0.06976	0.07169	0.07641	0.07979	0.09004	0.09629	0.10669
	0.5	0.06516	0.06598	0.07289	0.07531	0.08006	0.08339	0.09371	0.1001	0.11134
	0.52	0.06827	0.06904	0.07618	0.07818	0.08331	0.08686	0.09789	0.10439	0.11548
	0.54	0.07171	0.07252	0.07921	0.08148	0.08658	0.0901	0.10158	0.1082	0.1202
	0.56	0.07518	0.07556	0.08276	0.08481	0.08995	0.09392	0.1052	0.11226	0.12464
	0.58	0.07835	0.07893	0.08573	0.08789	0.09322	0.09723	0.10939	0.11637	0.12907
	0.6	0.08189	0.0825	0.08895	0.09141	0.09652	0.10106	0.11298	0.12008	0.13362
	0.62	0.0849	0.08534	0.09228	0.09443	0.10021	0.10459	0.11706	0.12444	0.13762
	0.64	0.0884	0.08916	0.09532	0.09797	0.10328	0.10796	0.1208	0.12818	0.14223
	0.66	0.09198	0.09217	0.09888	0.10124	0.10689	0.11179	0.1247	0.13244	0.14663
	0.68	0.09519	0.09561	0.10181	0.10436	0.11014	0.11529	0.12856	0.13636	0.15116
	0.7	0.09859	0.09901	0.10524	0.10782	0.11371	0.11907	0.13235	0.14013	0.15579
	0.72	0.10162	0.10216	0.10838	0.111	0.11714	0.12301	0.13652	0.14461	0.15987
	0.74	0.10545	0.10564	0.11184	0.11444	0.12046	0.12661	0.13999	0.14827	0.16467
	0.76	0.10845	0.1088	0.11541	0.11796	0.12433	0.13103	0.14414	0.15246	0.16905
	0.78	0.11206	0.11213	0.11845	0.12104	0.12767	0.13473	0.14797	0.15639	0.17319
	0.8	0.11542	0.1158	0.12197	0.12466	0.13119	0.13943	0.15158	0.16023	0.1779
	0.82	0.11851	0.11912	0.12539	0.1279	0.13499	0.14388	0.15553	0.16454	0.18207
	0.84	0.12209	0.12257	0.12852	0.13123	0.13837	0.14855	0.15939	0.16827	0.18678
	0.86	0.12545	0.12582	0.13231	0.13473	0.14231	0.15332	0.16333	0.17268	0.19099
	0.88	0.12902	0.12925	0.13546	0.13806	0.14573	0.15752	0.16724	0.17627	0.19553
	0.9	0.13226	0.13268	0.13873	0.1416	0.14949	0.16215	0.17083	0.18046	0.20026
	0.92	0.13548	0.136	0.14242	0.14495	0.15346	0.16688	0.17491	0.18484	0.20449
	0.94	0.13911	0.1398	0.14581	0.14869	0.15703	0.17088	0.17869	0.18864	0.20916
	0.96	0.14251	0.14282	0.14939	0.15226	0.16099	0.17561	0.1825	0.19276	0.21341
	0.98	0.1458	0.14657	0.15289	0.15558	0.16477	0.17951	0.18638	0.19693	0.21804
	1	0.1494	0.15001	0.15643	0.15933	0.1692	0.18363	0.18984	0.2006	0.22213
	1.02	0.1526	0.15336	0.16004	0.16287	0.17391	0.18793	0.19415	0.20505	0.22696
	1.04	0.15627	0.1571	0.16328	0.16662	0.17849	0.1916	0.19793	0.20854	0.23143
	1.06	0.1596	0.16033	0.16714	0.17027	0.18402	0.19592	0.20181	0.21287	0.23553
	1.08	0.163	0.16403	0.17042	0.17375	0.18909	0.19966	0.20569	0.21711	0.23994
	1.1	0.16689	0.16754	0.17402	0.17773	0.19441	0.20361	0.20934	0.22102	0.24482
	1.12	0.17014	0.17107	0.1778	0.18108	0.19966	0.20791	0.21368	0.22557	0.24898
	1.14	0.17378	0.1745	0.18122	0.18519	0.20403	0.21151	0.21733	0.22924	0.25367
	1.16	0.17722	0.17804	0.18533	0.18895	0.20872	0.21583	0.22103	0.23329	0.25827
	1.18	0.1809	0.18191	0.18861	0.19259	0.21288	0.21944	0.22512	0.23744	0.2625
	1.2	0.1845	0.18559	0.19256	0.19674	0.2173	0.22357	0.22866	0.24147	0.26716
	1.22	0.18779	0.18898	0.19641	0.20096	0.22157	0.2276	0.23257	0.24573	0.2711
	1.24	0.19175	0.19311	0.20002	0.20566	0.22546	0.23142	0.23627	0.24963	0.27597
	1.26	0.19529	0.19663	0.20405	0.2107	0.23003	0.23521	0.24004	0.25401	0.28021
	1.28	0.19875	0.20038	0.20781	0.21618	0.23358	0.23894	0.24436	0.25811	0.28459
	1.3	0.20278	0.20417	0.21206	0.22251	0.23784	0.24291	0.24789	0.26219	0.28943
	1.32	0.20611	0.20763	0.21624	0.22871	0.24178	0.24691	0.25194	0.26667	0.29345
	1.34	0.21014	0.21191	0.22053	0.23427	0.24555	0.25047	0.25589	0.27058	0.29835
	1.36	0.21351	0.21565	0.22574	0.23939	0.24975	0.25478	0.25946	0.2748	0.30246
	1.38	0.21724	0.21951	0.23139	0.24376	0.25366	0.25826	0.26358	0.27911	0.30716
	1.4	0.2212	0.22381	0.23773	0.24872	0.25748	0.26219	0.2672	0.28301	0.31171
	1.42	0.22482	0.22767	0.24445	0.25267	0.26147	0.2663	0.27127	0.28734	0.31575
	1.44	0.22888	0.23281	0.25001	0.25707	0.26516	0.26993	0.27513	0.29146	0.32036
	1.46	0.2331	0.23748	0.25594	0.26116	0.26935	0.27396	0.27897	0.29579	0.32492
	1.48	0.23712	0.24389	0.2603	0.26519	0.27301	0.27757	0.28289	0.30027	0.3291
	1.5	0.24158	0.25134	0.2653	0.26951	0.27691	0.28152	0.28659	0.30395	0.33397
	1.52	0.24558	0.2578	0.26956	0.27341	0.28075	0.28529	0.29065	0.30857	0.33827
	1.54	0.25089	0.26426	0.27387	0.27764	0.28445	0.28902	0.29443	0.31254	0.34301
	1.56	0.25636	0.26942	0.27835	0.2817	0.28858	0.29312	0.29825	0.31698	0.34714
	1.58	0.26316	0.27436	0.28231	0.28522	0.29227	0.29661	0.30248	0.3211	0.35168
	1.6	0.27032	0.27866	0.28667	0.2896	0.29599	0.30078	0.30612	0.32525	0.35641
	1.62	0.27631	0.28307	0.29066	0.29342	0.29998	0.30433	0.31034	0.32968	0.36053
	1.64	0.28215	0.28786	0.29444	0.2972	0.30373	0.30835	0.31405	0.3336	0.36513
	1.66	0.28698	0.29178	0.29875	0.301	0.30777	0.31217	0.31798	0.33804	0.36956
	1.68	0.29166	0.29575	0.30256	0.30459	0.31123	0.31582	0.3224	0.34231	0.37388
	1.7	0.29626	0.30033	0.30632	0.30879	0.31539	0.32013	0.32618	0.34627	0.37882
	1.72	0.30018	0.304	0.31059	0.31236	0.31946	0.32351	0.3304	0.35092	0.38274
	1.74	0.3046	0.30827	0.31435	0.31619	0.32307	0.32739	0.33426	0.35515	0.38767
	1.76	0.30876	0.312	0.31844	0.32023	0.32706	0.33157	0.33866	0.35945	0.39222
	1.78	0.3128	0.31602	0.32227	0.32392	0.33067	0.33517	0.34292	0.3638	0.39675
	1.8	0.31721	0.32008	0.32602	0.32793	0.33443	0.3388	0.34671	0.36772	0.40117
	1.82	0.32099	0.32349	0.33005	0.33134	0.33845	0.34276	0.35126	0.37215	0.4054
	1.84	0.32507	0.3278	0.33352	0.33549	0.34188	0.34633	0.35525	0.37614	0.40973
	1.86	0.32937	0.33152	0.33765	0.33919	0.34612	0.35033	0.35962	0.38039	0.41445
	1.88	0.33291	0.33526	0.3412	0.34274	0.34973	0.35399	0.36411	0.38486	0.41869
	1.9	0.337	0.33918	0.34524	0.34648	0.35349	0.35778	0.36813	0.389	0.42359
	1.92	0.34074	0.34265	0.34889	0.35015	0.35751	0.36156	0.3726	0.39347	0.42769
	1.94	0.34481	0.34679	0.35264	0.35398	0.36094	0.36512	0.3766	0.39744	0.43264
	1.96	0.34856	0.34997	0.35649	0.35792	0.36515	0.36936	0.38116	0.40211	0.437
	1.98	0.3522	0.35398	0.36008	0.36131	0.36865	0.37285	0.38552	0.40621	0.4413
	2	0.3562	0.35786	0.36387	0.36547	0.37245	0.37696	0.38922	0.41035	0.44592
	2.02	0.35994	0.3614	0.36801	0.36913	0.37645	0.38091	0.3935	0.41471	0.45013
	2.04	0.36385	0.36527	0.3713	0.37298	0.38022	0.38457	0.39772	0.41872	0.45478
	2.06	0.36771	0.36894	0.37552	0.37678	0.38429	0.38877	0.40211	0.42312	0.45925
	2.08	0.37135	0.37288	0.37907	0.38022	0.38756	0.39247	0.40661	0.42755	0.46365
	2.1	0.37533	0.37659	0.38287	0.38416	0.39161	0.39659	0.41035	0.43155	0.46851
	2.12	0.37884	0.38	0.38672	0.38759	0.39555	0.40065	0.41493	0.43615	0.4726
	2.14	0.38284	0.38403	0.39033	0.39156	0.3991	0.40433	0.41892	0.44035	0.47765
	2.16	0.38649	0.38748	0.39436	0.39558	0.40329	0.40878	0.42295	0.4446	0.48197
	2.18	0.39008	0.39139	0.39801	0.39895	0.40693	0.41262	0.42725	0.44908	0.48626
	2.2	0.39397	0.39517	0.4018	0.40321	0.41076	0.41674	0.43109	0.45298	0.49096
	2.22	0.39738	0.39845	0.40565	0.40691	0.41488	0.42097	0.43555	0.45756	0.4951
	2.24	0.40134	0.40259	0.40906	0.41071	0.41851	0.42462	0.43952	0.46148	0.49991
	2.26	0.40479	0.40605	0.41317	0.41423	0.42309	0.42911	0.44389	0.46551	0.50421
	2.28	0.4083	0.40984	0.41647	0.41786	0.42659	0.43298	0.44815	0.47038	0.50854
	2.3	0.4124	0.4137	0.42046	0.42173	0.43064	0.43707	0.45196	0.47431	0.51342
	2.32	0.41586	0.41739	0.424	0.42526	0.43488	0.44159	0.45624	0.479	0.51746
	2.34	0.41992	0.42101	0.42777	0.42924	0.43875	0.44537	0.46034	0.48294	0.52239
	2.36	0.42342	0.42461	0.43172	0.43286	0.44284	0.45012	0.46448	0.48747	0.52668
	2.38	0.42717	0.4289	0.43534	0.43634	0.447	0.45383	0.46837	0.49184	0.53127
	2.4	0.43088	0.43227	0.43918	0.44028	0.4511	0.4585	0.47271	0.49599	0.53614
	2.42	0.43447	0.43607	0.44269	0.44401	0.45539	0.46264	0.47702	0.50063	0.54025
	2.44	0.43837	0.43994	0.44628	0.44809	0.45917	0.4667	0.4808	0.50448	0.54491
	2.46	0.44195	0.44351	0.4502	0.45218	0.46373	0.47138	0.48486	0.50896	0.5492
	2.48	0.44562	0.44637	0.45376	0.45588	0.46753	0.47545	0.48933	0.51361	0.55362
	2.5	0.44941	0.45016	0.45748	0.46016	0.47207	0.47994	0.49312	0.51754	0.55834
	2.52	0.45302	0.45384	0.46145	0.46421	0.47602	0.48446	0.49761	0.5222	0.56268
	2.54	0.45682	0.45796	0.46495	0.46819	0.48014	0.48858	0.50162	0.52633	0.5673
	2.56	0.46012	0.46161	0.46913	0.47221	0.48469	0.49363	0.50574	0.5308	0.57145
	2.58	0.46378	0.46544	0.47298	0.47638	0.48864	0.49744	0.50983	0.53546	0.57648
	2.6	0.46794	0.46973	0.47681	0.48086	0.49296	0.50231	0.51355	0.53925	0.58104
	2.62	0.47115	0.4732	0.48089	0.48455	0.49737	0.50687	0.51795	0.54401	0.58506
	2.64	0.47474	0.47751	0.48452	0.4889	0.50115	0.51087	0.52202	0.54809	0.58986
	2.66	0.4784	0.48138	0.48871	0.49303	0.50574	0.51558	0.52591	0.55256	0.59402
	2.68	0.48223	0.48571	0.49263	0.49732	0.51017	0.51972	0.53037	0.55721	0.59854
	2.7	0.48614	0.48952	0.49679	0.50171	0.51425	0.52435	0.53409	0.56139	0.60331
	2.72	0.48956	0.49332	0.50067	0.50539	0.51893	0.52858	0.53851	0.56628	0.60759
	2.74	0.49327	0.49761	0.50462	0.5096	0.52302	0.53272	0.5423	0.57021	0.61257
	2.76	0.49715	0.5016	0.50908	0.51396	0.5275	0.53741	0.54695	0.57485	0.61709
	2.78	0.50042	0.50593	0.51292	0.51791	0.53188	0.54159	0.55092	0.57912	0.62135
	2.8	0.50418	0.50955	0.51707	0.52238	0.53636	0.54635	0.55486	0.5837	0.6261
	2.82	0.50764	0.51361	0.52127	0.52655	0.54091	0.55011	0.55921	0.58816	0.63031
	2.84	0.5114	0.51808	0.52498	0.53085	0.54498	0.55473	0.56317	0.59221	0.63505
	2.86	0.51484	0.52209	0.52926	0.53516	0.54982	0.55911	0.56699	0.5972	0.63953
	2.88	0.51875	0.52601	0.53344	0.53913	0.55435	0.56324	0.57152	0.60127	0.64407
	2.9	0.52263	0.53047	0.53745	0.54371	0.55913	0.56787	0.5755	0.60574	0.64847
	2.92	0.52612	0.53448	0.54199	0.54768	0.56372	0.57154	0.57978	0.61042	0.65276
	2.94	0.53013	0.53891	0.54559	0.55196	0.568	0.57608	0.5837	0.61479	0.65787
	2.96	0.53367	0.54289	0.55026	0.55659	0.57252	0.58064	0.58809	0.61923	0.66228
	2.98	0.53772	0.54699	0.55438	0.56087	0.57692	0.58443	0.59228	0.62375	0.66682
	3	0.54188	0.55153	0.55862	0.56551	0.5812	0.5886	0.5963	0.62784	0.67092
	3.02	0.5454	0.55557	0.56292	0.56963	0.586	0.59293	0.60052	0.6324	0.67573
	3.04	0.5496	0.56008	0.56687	0.57422	0.59011	0.59668	0.60454	0.63674	0.68027
	3.06	0.55365	0.56418	0.57166	0.57884	0.59499	0.6011	0.60862	0.64134	0.68454
	3.08	0.55732	0.56865	0.57532	0.58328	0.59924	0.60514	0.61316	0.64613	0.68903
	3.1	0.5614	0.57309	0.57991	0.58771	0.60351	0.60935	0.61716	0.65022	0.69389
	3.12	0.56504	0.57714	0.58425	0.59187	0.60818	0.61393	0.6215	0.65529	0.69796
	3.14	0.56936	0.58168	0.58867	0.59654	0.61218	0.6176	0.62555	0.65919	0.70287
	3.16	0.57333	0.58579	0.59309	0.60169	0.61678	0.62242	0.62992	0.66383	0.7076
	3.18	0.57714	0.59009	0.59707	0.60566	0.62074	0.62619	0.63398	0.66824	0.71161
	3.2	0.58144	0.59458	0.60176	0.61069	0.62514	0.63076	0.63777	0.6726	0.71647
	3.22	0.5853	0.59884	0.60653	0.61502	0.62963	0.63458	0.64208	0.67746	0.72044
	3.24	0.58947	0.60355	0.61065	0.61978	0.63341	0.63873	0.64633	0.68147	0.72544
	3.26	0.59358	0.60796	0.61556	0.62457	0.63799	0.64301	0.65031	0.6862	0.72986
	3.28	0.59748	0.61246	0.61973	0.6288	0.64204	0.64683	0.655	0.69077	0.73437
	3.3	0.6016	0.61734	0.62427	0.63371	0.6465	0.65123	0.65876	0.69493	0.73923
	3.32	0.60538	0.62174	0.62943	0.63792	0.65111	0.65564	0.66356	0.7	0.74299
	3.34	0.60988	0.62655	0.63347	0.64298	0.65469	0.65958	0.6676	0.70424	0.74807
	3.36	0.61381	0.63108	0.63867	0.64755	0.65908	0.66385	0.6715	0.70844	0.75262
	3.38	0.61789	0.63553	0.64324	0.65182	0.66309	0.66808	0.67607	0.71312	0.75714
	3.4	0.62212	0.64005	0.64775	0.65634	0.66738	0.6721	0.68018	0.71731	0.76182
	3.42	0.62608	0.64451	0.65258	0.66124	0.67203	0.67642	0.68484	0.7222	0.76609
	3.44	0.63019	0.64949	0.65698	0.66584	0.67572	0.68034	0.68903	0.72645	0.77072
	3.46	0.63408	0.6536	0.66201	0.6699	0.68028	0.68476	0.69345	0.73078	0.7752
	3.48	0.63802	0.65864	0.66635	0.67442	0.68437	0.68877	0.69758	0.73564	0.77958
	3.5	0.64258	0.66341	0.6712	0.67914	0.6886	0.69286	0.70189	0.73985	0.78446
	3.52	0.6465	0.66806	0.67593	0.68329	0.69303	0.6972	0.70666	0.74486	0.78876
	3.54	0.65063	0.6727	0.68044	0.68755	0.69704	0.70097	0.71099	0.74888	0.79338
	3.56	0.6548	0.67729	0.6857	0.69222	0.70123	0.7058	0.71572	0.75347	0.79794
	3.58	0.6593	0.6823	0.69013	0.69634	0.70528	0.70936	0.71995	0.75804	0.80223
	3.6	0.66333	0.68691	0.69499	0.70075	0.70934	0.71387	0.72407	0.76258	0.80716
	3.62	0.6672	0.69102	0.69947	0.70497	0.71397	0.71805	0.72894	0.76718	0.81119
	3.64	0.67169	0.69587	0.70386	0.70914	0.7178	0.7222	0.7333	0.7714	0.81574
	3.66	0.67599	0.70036	0.70853	0.71337	0.72223	0.7263	0.73764	0.77607	0.82057
	3.68	0.68015	0.70499	0.71299	0.71749	0.72606	0.73049	0.74267	0.7808	0.82494
	3.7	0.68468	0.70978	0.71755	0.7221	0.7304	0.73479	0.74672	0.78537	0.82966
	3.72	0.6886	0.71376	0.72225	0.72626	0.73461	0.73871	0.75151	0.78997	0.83397
	3.74	0.69302	0.71875	0.72626	0.73058	0.73854	0.74271	0.75605	0.79428	0.83886
	3.76	0.69696	0.72277	0.73112	0.73458	0.7428	0.74763	0.76022	0.79903	0.84281
	3.78	0.70124	0.72704	0.73537	0.73854	0.74698	0.7514	0.76512	0.80371	0.84784
	3.8	0.70569	0.73182	0.73977	0.74299	0.75154	0.756	0.76898	0.80801	0.85229
	3.82	0.7097	0.73606	0.74441	0.74709	0.75511	0.76022	0.77387	0.81294	0.85634
	3.84	0.71405	0.74082	0.74811	0.75128	0.75942	0.76399	0.77815	0.81709	0.86114
	3.86	0.71837	0.7449	0.75287	0.75554	0.76396	0.76837	0.78277	0.8218	0.86591
	3.88	0.7228	0.74958	0.75691	0.75974	0.76796	0.77237	0.78731	0.82658	0.87036
	3.9	0.72756	0.75438	0.76165	0.76402	0.77223	0.77703	0.79149	0.83068	0.87494
	3.92	0.73151	0.75849	0.76589	0.76815	0.77661	0.78127	0.79639	0.83583	0.8797
	3.94	0.73611	0.76338	0.77021	0.77192	0.78047	0.7852	0.80031	0.84008	0.88457
	3.96	0.74081	0.76753	0.77476	0.77649	0.78515	0.78995	0.80525	0.84505	0.8887
	3.98	0.74487	0.77204	0.77901	0.78046	0.78911	0.79379	0.80967	0.8496	0.89288
	4	0.74939	0.77629	0.78349	0.78518	0.79309	0.79835	0.81354	0.85381	0.89776
	4.02	0.75341	0.78055	0.78802	0.78918	0.79759	0.80252	0.81832	0.8586	0.90201
	4.04	0.75842	0.78551	0.7919	0.79325	0.80147	0.80701	0.82286	0.86319	0.9067
	4.06	0.7625	0.78975	0.79664	0.79789	0.80638	0.81146	0.82725	0.86781	0.91109
	4.08	0.76655	0.79379	0.80053	0.80182	0.81037	0.8155	0.83232	0.87195	0.91566
	4.1	0.77146	0.79858	0.80467	0.80631	0.81449	0.8198	0.83619	0.87648	0.92066
	4.12	0.77554	0.8026	0.80931	0.81002	0.81876	0.82411	0.84098	0.88161	0.92435
	4.14	0.78015	0.80718	0.81326	0.81426	0.82305	0.8287	0.8454	0.8862	0.92963
	4.16	0.78458	0.81147	0.81807	0.81844	0.82745	0.83335	0.84969	0.89055	0.934
	4.18	0.78917	0.81601	0.82224	0.82213	0.83121	0.83761	0.85443	0.89514	0.93862
	4.2	0.79374	0.82073	0.82624	0.8267	0.83567	0.84198	0.85829	0.89955	0.94311
	4.22	0.79785	0.82448	0.83067	0.83091	0.84014	0.84675	0.86321	0.90417	0.94776
	4.24	0.80256	0.82939	0.83466	0.83542	0.84432	0.85113	0.86761	0.90867	0.95204
	4.26	0.80707	0.83331	0.83926	0.83961	0.84894	0.85578	0.87182	0.9134	0.95657
	4.28	0.81128	0.83781	0.84326	0.84337	0.85311	0.86018	0.87649	0.91817	0.961
	4.3	0.81598	0.84214	0.84777	0.84767	0.85737	0.86438	0.88089	0.92224	0.96619
	4.32	0.8198	0.84622	0.85169	0.85189	0.86161	0.86926	0.88554	0.92721	0.97001
	4.34	0.82438	0.85071	0.85594	0.85667	0.86553	0.87366	0.88985	0.93153	0.97506
	4.36	0.82884	0.85523	0.86055	0.86013	0.87055	0.87874	0.89419	0.93633	0.97948
	4.38	0.83288	0.85942	0.86427	0.86497	0.87492	0.88287	0.8991	0.94091	0.98381
	4.4	0.8377	0.86389	0.86846	0.86906	0.87896	0.88761	0.90307	0.94521	0.98875
	4.42	0.84187	0.86788	0.87305	0.87343	0.8834	0.89213	0.90753	0.95006	0.99302
	4.44	0.8466	0.8723	0.87699	0.87772	0.88769	0.89632	0.91193	0.95407	0.99767
	4.46	0.85047	0.87691	0.88161	0.88152	0.89248	0.90122	0.91626	0.95885	1.00219
	4.48	0.8547	0.88158	0.88563	0.88614	0.89657	0.90507	0.9211	0.96387	1.0065
	4.5	0.85936	0.88617	0.88965	0.89033	0.90123	0.90976	0.9254	0.96799	1.0114
	4.52	0.86349	0.88994	0.89413	0.89436	0.90618	0.91451	0.93015	0.97274	1.01535
	4.54	0.86785	0.89492	0.89822	0.89913	0.91062	0.91897	0.93472	0.97721	1.02078
	4.56	0.87227	0.8994	0.90297	0.90331	0.91523	0.9238	0.93901	0.98186	1.02502
	4.58	0.87616	0.90352	0.90675	0.90742	0.91942	0.92822	0.94354	0.98652	1.02964
	4.6	0.88079	0.90796	0.91097	0.91173	0.92409	0.93278	0.9478	0.99071	1.03408
	4.62	0.8848	0.91215	0.91571	0.91601	0.92859	0.93734	0.95245	0.99585	1.03841
	4.64	0.8895	0.91694	0.91973	0.92068	0.93323	0.94163	0.95704	0.99986	1.04336
	4.66	0.89324	0.92104	0.92408	0.92442	0.93822	0.94617	0.96142	1.00423	1.04783
	4.68	0.89745	0.92567	0.92821	0.92899	0.94241	0.95043	0.96653	1.00937	1.05221
	4.7	0.90202	0.9301	0.93261	0.93313	0.94681	0.95473	0.97026	1.01334	1.05699
	4.72	0.90614	0.93427	0.93694	0.93762	0.95132	0.95988	0.97523	1.0184	1.06142
	4.74	0.91054	0.93888	0.94085	0.94218	0.95578	0.96404	0.97982	1.02276	1.06644
	4.76	0.91447	0.94303	0.94546	0.94678	0.96021	0.96911	0.98452	1.02716	1.07059
	4.78	0.91879	0.9477	0.94984	0.95103	0.96477	0.97334	0.98875	1.0317	1.07489
	4.8	0.92324	0.95208	0.95382	0.95562	0.96958	0.97792	0.99307	1.03616	1.07994
	4.82	0.92714	0.9567	0.95856	0.96004	0.97442	0.98239	0.99803	1.04085	1.08395
	4.84	0.93185	0.96102	0.96244	0.96454	0.97842	0.98688	1.00245	1.04547	1.08854
	4.86	0.93552	0.96541	0.96657	0.96927	0.98345	0.99137	1.00677	1.05004	1.09318
	4.88	0.9403	0.97003	0.97117	0.97359	0.98748	0.99573	1.0116	1.05488	1.09766
	4.9	0.94445	0.97435	0.97491	0.97813	0.99234	1.00053	1.01626	1.05904	1.10261
	4.92	0.94845	0.97909	0.97993	0.98292	0.9965	1.00491	1.02092	1.06399	1.10682
	4.94	0.95305	0.98391	0.98406	0.98737	1.00101	1.00932	1.02508	1.0685	1.11154
	4.96	0.95704	0.98802	0.98882	0.99223	1.00576	1.01378	1.02984	1.07262	1.1162
	4.98	0.96127	0.99285	0.99297	0.99635	1.01006	1.01837	1.03473	1.07736	1.12065
	5	0.96585	0.99735	0.99763	1.00124	1.01485	1.0226	1.03918	1.08167	1.12567
	5.02	0.96951	1.00202	1.00233	1.00515	1.01941	1.02723	1.04377	1.08674	1.12956
	5.04	0.97404	1.00678	1.00603	1.00964	1.02348	1.0315	1.04834	1.09092	1.13445
	5.06	0.97836	1.01089	1.01102	1.0144	1.02814	1.03601	1.05278	1.09545	1.13889
	5.08	0.98273	1.01585	1.01554	1.01897	1.03289	1.04045	1.05771	1.09986	1.14341
	5.1	0.98734	1.02011	1.01993	1.02359	1.03718	1.04462	1.06224	1.10448	1.14864
	5.12	0.9912	1.02502	1.02452	1.02801	1.04197	1.04957	1.06694	1.10928	1.15238
	5.14	0.99595	1.03007	1.02911	1.03277	1.04557	1.05352	1.07148	1.11337	1.15745
	5.16	1.00043	1.03448	1.034	1.03667	1.05081	1.05872	1.07613	1.11794	1.1621
	5.18	1.0046	1.03895	1.03853	1.04164	1.05499	1.06308	1.08092	1.12272	1.16619
	5.2	1.00923	1.04345	1.04315	1.04565	1.05973	1.06782	1.08514	1.12736	1.17127
	5.22	1.0132	1.04815	1.04799	1.05047	1.06421	1.07229	1.08973	1.132	1.17527
	5.24	1.01827	1.05276	1.05193	1.05554	1.06882	1.07654	1.09444	1.13598	1.17997
	5.26	1.02244	1.05689	1.05679	1.05946	1.07306	1.08117	1.09848	1.14088	1.18474
	5.28	1.02649	1.06187	1.06138	1.06412	1.07761	1.0856	1.10381	1.14547	1.18892
	5.3	1.0314	1.06652	1.06588	1.06884	1.0819	1.08963	1.10792	1.14974	1.19412
	5.32	1.03537	1.07104	1.07036	1.07316	1.08681	1.0948	1.11268	1.15478	1.1981
	5.34	1.04011	1.07594	1.07469	1.07766	1.09144	1.09891	1.11742	1.15906	1.20308
	5.36	1.04454	1.08006	1.07976	1.08248	1.09578	1.10398	1.12151	1.16324	1.20757
	5.38	1.04896	1.08471	1.08365	1.08695	1.10023	1.10822	1.12665	1.16824	1.21223
	5.4	1.05359	1.08954	1.08836	1.09141	1.10489	1.11294	1.13059	1.17225	1.21657
	5.42	1.0576	1.09371	1.09347	1.09569	1.10945	1.11749	1.13549	1.17715	1.22104
	5.44	1.06246	1.09851	1.09755	1.10019	1.11365	1.1218	1.14029	1.18129	1.2258
	5.46	1.06721	1.10303	1.10253	1.10513	1.11873	1.12688	1.14466	1.18571	1.23026
	5.48	1.07138	1.10772	1.1062	1.10936	1.12303	1.13114	1.1495	1.19089	1.235
	5.5	1.0757	1.11224	1.11143	1.11399	1.12732	1.13546	1.15374	1.19487	1.2398
	5.52	1.07997	1.11657	1.11557	1.11853	1.13205	1.14041	1.15869	1.20019	1.24415
	5.54	1.08493	1.1215	1.12007	1.12276	1.13609	1.14462	1.16329	1.20417	1.2487
	5.56	1.08899	1.12566	1.12512	1.12764	1.14069	1.14938	1.16773	1.20896	1.25348
	5.58	1.09335	1.13068	1.12925	1.13146	1.14524	1.1536	1.17234	1.21333	1.2578
	5.6	1.09814	1.13485	1.13396	1.13658	1.14976	1.15897	1.17678	1.21781	1.26276
	5.62	1.10214	1.13972	1.13858	1.1404	1.15446	1.16316	1.18186	1.22279	1.26696
	5.64	1.10673	1.14374	1.14254	1.14539	1.15889	1.16775	1.18657	1.2267	1.27184
	5.66	1.11077	1.14865	1.14745	1.14989	1.16398	1.17251	1.19055	1.23133	1.27638
	5.68	1.11586	1.15353	1.1518	1.15417	1.1682	1.17688	1.19557	1.23619	1.28061
	5.7	1.12	1.15781	1.15653	1.15866	1.1726	1.18187	1.19958	1.2406	1.28531
	5.72	1.12416	1.16238	1.16141	1.16325	1.17742	1.18673	1.20477	1.24527	1.28986
	5.74	1.12894	1.16706	1.16569	1.16797	1.18167	1.1908	1.20953	1.2497	1.29482
	5.76	1.13357	1.17102	1.17031	1.17228	1.18642	1.19589	1.21392	1.25396	1.29885
	5.78	1.13802	1.17552	1.175	1.17643	1.19076	1.20016	1.21875	1.25898	1.30382
	5.8	1.14274	1.18027	1.1792	1.18152	1.19539	1.20475	1.22284	1.26308	1.30853
	5.82	1.14713	1.18479	1.18449	1.18582	1.19995	1.20946	1.22782	1.26801	1.31296
	5.84	1.15159	1.18935	1.18822	1.19033	1.20446	1.21371	1.23261	1.27224	1.31773
	5.86	1.15604	1.194	1.1933	1.19427	1.20898	1.21882	1.23699	1.27679	1.32217
	5.88	1.16059	1.19842	1.19724	1.19937	1.21365	1.22313	1.24184	1.2817	1.32675
	5.9	1.16558	1.20285	1.20228	1.20375	1.21835	1.2278	1.24617	1.28571	1.33164
	5.92	1.16961	1.20744	1.2065	1.20827	1.22314	1.23235	1.25098	1.29085	1.33605
	5.94	1.17431	1.21241	1.21097	1.21292	1.22743	1.23702	1.25587	1.29462	1.34062
	5.96	1.17895	1.21647	1.21557	1.21711	1.23203	1.24201	1.26044	1.30003	1.34496
	5.98	1.18348	1.22117	1.22008	1.2217	1.23682	1.24592	1.26495	1.30473	1.34962
	6	1.18882	1.22562	1.22445	1.22587	1.24138	1.25103	1.26903	1.30932	1.3545
	6.02	1.19278	1.2303	1.22918	1.2303	1.2463	1.2554	1.27419	1.31374	1.35878
	6.04	1.19777	1.23489	1.23348	1.23532	1.25062	1.25995	1.27843	1.31795	1.36355
	6.06	1.20189	1.23916	1.23824	1.23975	1.25562	1.26483	1.28341	1.32307	1.36784
	6.08	1.20655	1.24394	1.24232	1.24411	1.26008	1.26939	1.28827	1.32731	1.3725
	6.1	1.21141	1.24889	1.24688	1.24918	1.26438	1.27379	1.29272	1.33163	1.37721
	6.12	1.21613	1.25277	1.25155	1.25359	1.26916	1.2783	1.2974	1.33673	1.38147
	6.14	1.22114	1.25772	1.25588	1.25805	1.27364	1.28299	1.30235	1.34131	1.38642
	6.16	1.22544	1.26186	1.26109	1.26237	1.27848	1.28772	1.30651	1.3457	1.39069
	6.18	1.23039	1.26647	1.26546	1.26683	1.28202	1.29248	1.31154	1.35047	1.39565
	6.2	1.23518	1.27119	1.26976	1.27202	1.28672	1.29679	1.31587	1.35434	1.40013
	6.22	1.23931	1.27543	1.27453	1.27614	1.2921	1.30142	1.32114	1.35932	1.40459
	6.24	1.2441	1.28044	1.27889	1.28065	1.29594	1.30608	1.32555	1.36385	1.40954
	6.26	1.24897	1.28472	1.28362	1.2854	1.30146	1.31095	1.33021	1.36807	1.4138
	6.28	1.25396	1.28902	1.28771	1.29003	1.306	1.31517	1.3352	1.37328	1.41834
	6.3	1.25877	1.29454	1.29255	1.29471	1.31002	1.31972	1.33943	1.37728	1.4235
	6.32	1.26265	1.2985	1.29731	1.29911	1.3153	1.32439	1.34443	1.3824	1.42767
	6.34	1.26766	1.30366	1.30171	1.30404	1.31943	1.3285	1.34907	1.3867	1.43262
	6.36	1.27261	1.30743	1.30646	1.30883	1.3244	1.33346	1.35368	1.39142	1.43719
	6.38	1.27695	1.3125	1.31085	1.31301	1.32847	1.33795	1.35877	1.39609	1.44138
	6.4	1.28189	1.3167	1.31525	1.3183	1.33355	1.34237	1.36234	1.40018	1.44589
	6.42	1.28638	1.32153	1.31952	1.32245	1.33844	1.3475	1.3673	1.40512	1.45052
	6.44	1.29112	1.32623	1.32332	1.32739	1.34258	1.35233	1.37162	1.40987	1.45561
	6.46	1.29563	1.3306	1.32902	1.33172	1.34779	1.35671	1.37658	1.41438	1.46015
	6.48	1.30008	1.33562	1.33327	1.33625	1.3524	1.3611	1.38109	1.41911	1.46424
	6.5	1.30494	1.33983	1.33762	1.34132	1.35691	1.3664	1.38575	1.42322	1.46928
	6.52	1.30947	1.34496	1.34301	1.34533	1.36155	1.37067	1.39096	1.42803	1.47346
	6.54	1.31425	1.34955	1.34742	1.35013	1.36568	1.37533	1.3954	1.43302	1.47851
	6.56	1.31887	1.35382	1.35236	1.35477	1.37046	1.38018	1.39969	1.43766	1.48284
	6.58	1.32337	1.35884	1.35665	1.35911	1.37518	1.38464	1.40487	1.44293	1.48758
	6.6	1.32861	1.36354	1.36107	1.36412	1.38007	1.38935	1.4093	1.44663	1.49262
	6.62	1.33285	1.36788	1.36585	1.36835	1.38436	1.39368	1.41424	1.45171	1.49712
	6.64	1.33766	1.37286	1.37017	1.37346	1.38891	1.39826	1.41875	1.45598	1.50171
	6.66	1.34238	1.37676	1.3755	1.37761	1.3935	1.40338	1.42303	1.4608	1.50643
	6.68	1.34647	1.38176	1.37974	1.38199	1.39823	1.40725	1.42768	1.46601	1.51092
	6.7	1.35154	1.38648	1.38443	1.38709	1.40288	1.41225	1.43207	1.46984	1.5158
	6.72	1.3561	1.3901	1.38888	1.39148	1.40766	1.4171	1.43789	1.47489	1.51999
	6.74	1.3609	1.39492	1.39286	1.39623	1.41209	1.42097	1.44213	1.47921	1.52486
	6.76	1.36544	1.39979	1.39822	1.40039	1.41669	1.42611	1.44643	1.48417	1.52954
	6.78	1.36999	1.40471	1.40262	1.40533	1.42128	1.43098	1.45132	1.48828	1.53393
	6.8	1.37498	1.40889	1.4077	1.41011	1.42617	1.43601	1.45604	1.49271	1.53875
	6.82	1.37921	1.41375	1.41208	1.41429	1.43027	1.4407	1.46072	1.49797	1.543
	6.84	1.3843	1.41887	1.41606	1.41877	1.43504	1.44508	1.46512	1.5021	1.54788
	6.86	1.38842	1.42356	1.42156	1.42342	1.43997	1.44974	1.46983	1.50727	1.55221
	6.88	1.39315	1.42796	1.42568	1.42788	1.44423	1.45466	1.47457	1.5123	1.5569
	6.9	1.39797	1.43294	1.4303	1.43266	1.44901	1.45895	1.47866	1.5165	1.56198
	6.92	1.40231	1.43688	1.43552	1.43715	1.4537	1.46365	1.48391	1.52179	1.56636
	6.94	1.40701	1.44206	1.43942	1.44183	1.45763	1.46866	1.48856	1.5261	1.57092
	6.96	1.41195	1.44642	1.44426	1.44679	1.46284	1.47348	1.49287	1.53028	1.57561
	6.98	1.41612	1.45113	1.44923	1.45036	1.46714	1.47756	1.49693	1.53566	1.58014
	7	1.42123	1.4555	1.45379	1.45587	1.47189	1.48249	1.50161	1.53979	1.58533
	7.02	1.42559	1.45987	1.45851	1.4607	1.47686	1.48735	1.50722	1.54472	1.58963
	7.04	1.43047	1.46468	1.46275	1.46432	1.48146	1.49196	1.51165	1.5498	1.59418
	7.06	1.43467	1.46923	1.46758	1.46893	1.48664	1.49696	1.51602	1.55452	1.59916
	7.08	1.43904	1.47365	1.4722	1.4736	1.491	1.50122	1.52111	1.55947	1.60385
	7.1	1.4441	1.47832	1.47643	1.4791	1.49512	1.50543	1.52507	1.56345	1.60863
	7.12	1.44836	1.48331	1.48049	1.48317	1.50008	1.51033	1.53035	1.56851	1.61273
	7.14	1.45317	1.48811	1.48573	1.48775	1.50496	1.51503	1.53429	1.5729	1.61742
	7.16	1.45774	1.49191	1.49097	1.49229	1.50996	1.52023	1.53931	1.57778	1.62204
	7.18	1.46231	1.4968	1.49468	1.49705	1.51342	1.52455	1.54371	1.58264	1.62661
	7.2	1.46731	1.5019	1.49917	1.50131	1.51902	1.52917	1.54778	1.58657	1.6317
	7.22	1.47172	1.50643	1.50449	1.50627	1.5242	1.53465	1.55316	1.5918	1.63563
	7.24	1.47648	1.51063	1.50905	1.51048	1.52801	1.53829	1.55744	1.59618	1.64047
	7.26	1.48127	1.51552	1.51321	1.51594	1.53313	1.54325	1.56196	1.6014	1.64511
	7.28	1.48541	1.5199	1.51859	1.52008	1.53768	1.54807	1.5672	1.60589	1.64996
	7.3	1.49039	1.52444	1.52295	1.52474	1.54233	1.55327	1.57176	1.61053	1.65462
	7.32	1.49496	1.52865	1.52717	1.52922	1.5473	1.55743	1.57629	1.61535	1.6592
	7.34	1.49988	1.53387	1.53177	1.53401	1.55164	1.56207	1.58107	1.62021	1.6637
	7.36	1.50363	1.53821	1.53617	1.53875	1.55675	1.56668	1.58553	1.62471	1.66833
	7.38	1.50879	1.543	1.54094	1.54283	1.56118	1.57173	1.59031	1.62971	1.67331
	7.4	1.51359	1.54805	1.54537	1.54806	1.56543	1.57661	1.59475	1.63374	1.67788
	7.42	1.51806	1.55153	1.55062	1.55204	1.57011	1.58099	1.59946	1.63855	1.6823
	7.44	1.52244	1.55748	1.55464	1.55706	1.57507	1.58529	1.6039	1.64336	1.6874
	7.46	1.52732	1.56082	1.56024	1.56164	1.58037	1.59031	1.60865	1.64774	1.69181
	7.48	1.53199	1.5662	1.56408	1.56615	1.5841	1.594	1.61351	1.65244	1.69629
	7.5	1.53689	1.57102	1.5694	1.57138	1.58842	1.59929	1.61745	1.65742	1.70169
	7.52	1.54107	1.5753	1.57361	1.57565	1.59369	1.60372	1.6228	1.66169	1.70599
	7.54	1.54644	1.58031	1.57755	1.58049	1.59835	1.60871	1.62693	1.66653	1.71091
	7.56	1.55075	1.58482	1.58264	1.58518	1.60368	1.61383	1.63123	1.67066	1.71552
	7.58	1.55524	1.58948	1.58724	1.5895	1.60762	1.61805	1.63652	1.67581	1.71989
	7.6	1.56027	1.5937	1.5924	1.59466	1.61188	1.62273	1.64088	1.68022	1.72472
	7.62	1.5646	1.59874	1.5972	1.59881	1.61736	1.62744	1.64538	1.68552	1.72892
	7.64	1.56974	1.6038	1.60063	1.60329	1.62115	1.63195	1.64979	1.6898	1.73451
	7.66	1.57369	1.60771	1.60587	1.60817	1.62645	1.63633	1.65457	1.69463	1.73894
	7.68	1.57836	1.61229	1.61067	1.61263	1.63058	1.64134	1.65912	1.69928	1.74317
	7.7	1.58345	1.6175	1.61505	1.61749	1.63591	1.64549	1.66355	1.70399	1.74819
	7.72	1.58785	1.62174	1.6199	1.62187	1.64059	1.65087	1.66822	1.70866	1.75286
	7.74	1.59243	1.62686	1.62442	1.62676	1.64486	1.6558	1.67288	1.71292	1.75783
	7.76	1.59735	1.63138	1.62938	1.63161	1.64957	1.66024	1.67751	1.71784	1.76247
	7.78	1.60187	1.63538	1.63388	1.63602	1.6538	1.66475	1.68209	1.72242	1.76702
	7.8	1.60651	1.64132	1.63852	1.64094	1.65896	1.66873	1.68677	1.72679	1.77238
	7.82	1.61073	1.64432	1.64413	1.64524	1.66405	1.67405	1.69138	1.73108	1.77619
	7.84	1.61565	1.6493	1.64864	1.65014	1.66796	1.67865	1.69632	1.73603	1.78124
	7.86	1.62051	1.65477	1.65356	1.65437	1.67335	1.68324	1.70059	1.7407	1.78636
	7.88	1.62499	1.65871	1.65738	1.65889	1.67814	1.6883	1.7051	1.74508	1.79039
	7.9	1.62947	1.66353	1.66216	1.66387	1.68228	1.69216	1.70971	1.74927	1.79562
	7.92	1.63395	1.66828	1.66672	1.66884	1.68762	1.69747	1.7147	1.75473	1.80006
	7.94	1.63835	1.6734	1.67157	1.67347	1.69198	1.70158	1.71889	1.75931	1.80478
	7.96	1.64345	1.67755	1.67672	1.67839	1.6961	1.7066	1.72356	1.76339	1.80989
	7.98	1.64786	1.6828	1.681	1.68275	1.70066	1.71087	1.72773	1.76865	1.81408
	8	1.65263	1.6867	1.68544	1.68701	1.70584	1.71532	1.73273	1.77285	1.81938
	8.02	1.65688	1.69149	1.69003	1.6919	1.71082	1.72025	1.73723	1.77808	1.82356
	8.04	1.66129	1.69606	1.69466	1.69656	1.7151	1.72495	1.74197	1.78207	1.82838
	8.06	1.66524	1.7011	1.6996	1.70146	1.71988	1.72989	1.74611	1.78701	1.83317
	8.08	1.67095	1.70608	1.70432	1.7057	1.72416	1.73387	1.75093	1.79218	1.83815
	8.1	1.67583	1.71077	1.70879	1.71025	1.729	1.73924	1.75539	1.79652	1.84329
	8.12	1.68009	1.7152	1.71368	1.715	1.73379	1.7437	1.75979	1.80073	1.84775
	8.14	1.68529	1.72009	1.71748	1.71948	1.73873	1.7481	1.76432	1.80529	1.85264
	8.16	1.68939	1.72457	1.72322	1.72459	1.74314	1.75263	1.76941	1.80998	1.85766
	8.18	1.69363	1.72919	1.72757	1.72844	1.74787	1.75764	1.77399	1.81532	1.86233
	8.2	1.69956	1.73354	1.73209	1.73397	1.75247	1.76217	1.77837	1.81958	1.86682
	8.22	1.70421	1.73814	1.73711	1.73843	1.75712	1.76701	1.78328	1.82429	1.87176
	8.24	1.70849	1.74347	1.7412	1.74316	1.76128	1.77128	1.7877	1.82918	1.87611
	8.26	1.71276	1.74802	1.74687	1.74756	1.76672	1.77617	1.79193	1.83356	1.88121
	8.28	1.71732	1.75255	1.75104	1.75233	1.77156	1.78095	1.79685	1.83851	1.88577
	8.3	1.72228	1.7572	1.75594	1.75636	1.7758	1.78586	1.80118	1.84288	1.89042
	8.32	1.72625	1.7618	1.76074	1.76143	1.7805	1.79021	1.80605	1.84783	1.89524
	8.34	1.73125	1.76672	1.76503	1.76628	1.78527	1.79424	1.81049	1.85219	1.90027
	8.36	1.73595	1.77085	1.76997	1.77104	1.7901	1.79908	1.81529	1.85694	1.90521
	8.38	1.74046	1.77611	1.77406	1.77561	1.79457	1.80406	1.82007	1.86159	1.9097
	8.4	1.7459	1.78105	1.77872	1.78083	1.7991	1.80816	1.82408	1.86561	1.91453
	8.42	1.74957	1.78552	1.78373	1.78523	1.80391	1.81355	1.82889	1.87095	1.91881
	8.44	1.7545	1.79051	1.78832	1.78989	1.80828	1.81763	1.83338	1.8753	1.92401
	8.46	1.75901	1.79466	1.79321	1.7946	1.81293	1.82214	1.83813	1.88041	1.92857
	8.48	1.76361	1.7995	1.79768	1.79883	1.81802	1.82693	1.84348	1.88488	1.93305
	8.5	1.76841	1.8042	1.80188	1.80369	1.82252	1.83131	1.84746	1.88933	1.93868
	8.52	1.77271	1.80881	1.80712	1.80801	1.82751	1.83636	1.85243	1.89422	1.94222
	8.54	1.77796	1.81368	1.81166	1.81211	1.83188	1.84082	1.85662	1.89876	1.94759
	8.56	1.78234	1.81757	1.81661	1.81743	1.83718	1.84621	1.8612	1.90316	1.95227
	8.58	1.78704	1.82245	1.82162	1.82169	1.84131	1.8506	1.86603	1.90789	1.95729
	8.6	1.79101	1.82695	1.82538	1.82659	1.8462	1.85487	1.86975	1.91236	1.9619
	8.62	1.79581	1.83117	1.83078	1.8312	1.85087	1.85983	1.87465	1.91703	1.96645
	8.64	1.80064	1.83632	1.83495	1.83596	1.8548	1.86395	1.87958	1.9213	1.97124
	8.66	1.80563	1.84086	1.83956	1.84025	1.85982	1.86936	1.88351	1.92592	1.97623
	8.68	1.81054	1.84565	1.84462	1.84491	1.86408	1.87356	1.88882	1.93075	1.98066
	8.7	1.81557	1.85023	1.84899	1.85009	1.86888	1.8779	1.89287	1.93552	1.98592
	8.72	1.81944	1.85492	1.85396	1.8544	1.87427	1.88244	1.89829	1.94005	1.9897
	8.74	1.82433	1.85973	1.85831	1.8592	1.8779	1.88705	1.9027	1.94486	1.99488
	8.76	1.82909	1.86405	1.86368	1.86372	1.88297	1.89216	1.90781	1.94929	1.99979
	8.78	1.8337	1.86937	1.86799	1.86828	1.88756	1.8966	1.91221	1.95414	2.00426
	8.8	1.83877	1.87378	1.87295	1.87298	1.89203	1.90066	1.91652	1.95892	2.00959
	8.82	1.84291	1.87839	1.87775	1.87747	1.89672	1.90543	1.92169	1.96345	2.01352
	8.84	1.84814	1.88332	1.88208	1.88168	1.9015	1.91007	1.9266	1.9679	2.01845
	8.86	1.85189	1.88756	1.88692	1.88662	1.90661	1.91522	1.93073	1.97223	2.02342
	8.88	1.85678	1.89256	1.8915	1.89096	1.9106	1.91926	1.93556	1.97757	2.02777
	8.9	1.86228	1.89743	1.89603	1.89617	1.91567	1.9241	1.93985	1.98203	2.03306
	8.92	1.86577	1.90125	1.90102	1.90065	1.91997	1.92898	1.94456	1.9867	2.03702
	8.94	1.87159	1.90654	1.90561	1.90607	1.92433	1.9335	1.94956	1.99119	2.0421
	8.96	1.87577	1.91103	1.91073	1.9103	1.92942	1.93802	1.95384	1.99618	2.04706
	8.98	1.87998	1.91602	1.91483	1.91469	1.93382	1.94238	1.95895	2.0007	2.05148
	9	1.88553	1.92018	1.9195	1.91994	1.93836	1.9475	1.96347	2.00503	2.05697
	9.02	1.88996	1.92496	1.92452	1.924	1.94291	1.95182	1.9678	2.00969	2.06099
	9.04	1.89485	1.93002	1.92864	1.92896	1.94759	1.95659	1.97269	2.01395	2.06643
	9.06	1.89957	1.93497	1.93348	1.93293	1.95298	1.96148	1.97734	2.01852	2.07082
	9.08	1.90438	1.93923	1.9381	1.93819	1.95714	1.9662	1.98239	2.02369	2.07568
	9.1	1.90941	1.94382	1.94322	1.94286	1.96143	1.97026	1.98639	2.02814	2.08033
	9.12	1.91376	1.94817	1.94755	1.947	1.96649	1.97518	1.99176	2.03265	2.08484
	9.14	1.91809	1.95333	1.95154	1.95232	1.97087	1.97935	1.99631	2.03716	2.08976
	9.16	1.92276	1.95744	1.95667	1.95635	1.97516	1.98523	2.00106	2.04151	2.09414
	9.18	1.92772	1.96219	1.96144	1.96095	1.98009	1.98873	2.00544	2.04666	2.09889
	9.2	1.93243	1.96709	1.96642	1.96654	1.9843	1.99345	2.00972	2.05102	2.10359
	9.22	1.937	1.97134	1.97094	1.971	1.98968	1.9978	2.01459	2.05609	2.10815
	9.24	1.94117	1.97638	1.97497	1.97565	1.99361	2.00266	2.01913	2.06038	2.11313
	9.26	1.94632	1.98073	1.98011	1.9799	1.9985	2.00762	2.02381	2.06529	2.11719
	9.28	1.9512	1.98546	1.98511	1.98502	2.00288	2.01175	2.0295	2.06937	2.12217
	9.3	1.95645	1.98993	1.98958	1.98933	2.00781	2.01657	2.03336	2.07431	2.12709
	9.32	1.96054	1.99467	1.99446	1.99338	2.01252	2.02093	2.03776	2.07942	2.13151
	9.34	1.96545	1.99976	1.99862	1.99847	2.01715	2.02571	2.04279	2.08359	2.13637
	9.36	1.97028	2.00437	2.00362	2.00332	2.02197	2.03045	2.04744	2.08844	2.14085
	9.38	1.97412	2.00893	2.00858	2.00749	2.02633	2.03517	2.05253	2.09317	2.14577
	9.4	1.97946	2.01358	2.01273	2.0125	2.03067	2.0392	2.05678	2.09768	2.15071
	9.42	1.98426	2.01814	2.01784	2.0172	2.03603	2.04415	2.06174	2.10225	2.15522
	9.44	1.98922	2.0232	2.02164	2.02187	2.03989	2.04842	2.06628	2.10691	2.15976
	9.46	1.99352	2.02741	2.02709	2.02584	2.0457	2.05344	2.07111	2.11175	2.16414
	9.48	1.99873	2.03196	2.03152	2.03076	2.05026	2.05774	2.07595	2.11637	2.16916
	9.5	2.00364	2.03671	2.03644	2.03504	2.05449	2.0621	2.08043	2.12059	2.17407
	9.52	2.00798	2.04135	2.04091	2.04036	2.05951	2.0674	2.08553	2.12576	2.17889
	9.54	2.01291	2.04589	2.04505	2.04451	2.06334	2.07155	2.09007	2.13006	2.18355
	9.56	2.01743	2.05055	2.05031	2.04918	2.06864	2.07652	2.09498	2.13485	2.18809
	9.58	2.0221	2.05551	2.05454	2.05403	2.0733	2.08099	2.09962	2.13984	2.19252
	9.6	2.02684	2.06024	2.0592	2.05823	2.07719	2.08528	2.10365	2.14405	2.19777
	9.62	2.03078	2.06494	2.06434	2.0628	2.0821	2.08988	2.10919	2.1484	2.20204
	9.64	2.03629	2.06968	2.06842	2.06696	2.08647	2.09481	2.11398	2.15319	2.20682
	9.66	2.04136	2.07399	2.07404	2.07238	2.0914	2.09957	2.11792	2.15732	2.2117
	9.68	2.04519	2.07809	2.0781	2.07682	2.09577	2.10404	2.12308	2.16229	2.21603
	9.7	2.05037	2.0836	2.08252	2.08169	2.10054	2.1083	2.12784	2.16703	2.2214
	9.72	2.05457	2.08807	2.08758	2.08608	2.10511	2.11359	2.13257	2.17174	2.22539
	9.74	2.06031	2.09285	2.09161	2.09072	2.10963	2.11783	2.13702	2.17618	2.23105
	9.76	2.06457	2.09716	2.09728	2.09524	2.11431	2.12321	2.14145	2.18067	2.23497
	9.78	2.06887	2.10162	2.10163	2.0997	2.11873	2.1272	2.1465	2.18557	2.2398
	9.8	2.07411	2.10608	2.10606	2.10502	2.12317	2.13196	2.15089	2.18971	2.24477
	9.82	2.07883	2.11082	2.11164	2.10889	2.12887	2.13684	2.1559	2.19467	2.24896
	9.84	2.08341	2.11548	2.11495	2.11438	2.13263	2.14116	2.16079	2.19888	2.25426
	9.86	2.08824	2.11959	2.12051	2.11902	2.13797	2.14617	2.16465	2.20382	2.25868
	9.88	2.09283	2.1248	2.12504	2.12281	2.14242	2.15061	2.1702	2.20902	2.26321
	9.9	2.0974	2.12908	2.12961	2.12817	2.14697	2.15481	2.17428	2.21308	2.26827
	9.92	2.10222	2.13345	2.13466	2.1326	2.15155	2.16002	2.17981	2.21827	2.27259
	9.94	2.10734	2.13869	2.13893	2.137	2.15565	2.16427	2.18435	2.22223	2.27715
	9.96	2.11234	2.14345	2.144	2.14179	2.16068	2.16929	2.1893	2.22708	2.28196
	9.98	2.11611	2.14825	2.14804	2.14635	2.16551	2.1735	2.19364	2.23178	2.28662
	10	2.12134	2.15244	2.15355	2.15117	2.16949	2.17847	2.19814	2.23582	2.29197
	10.02	2.12533	2.15682	2.15725	2.15546	2.17447	2.18355	2.20301	2.24123	2.29582
	10.04	2.13072	2.16186	2.16211	2.16029	2.1792	2.18831	2.2078	2.24546	2.30153
	10.06	2.13583	2.16675	2.1667	2.165	2.18369	2.19291	2.21215	2.24996	2.30581
	10.08	2.13995	2.17046	2.17163	2.16908	2.18887	2.19753	2.21732	2.2548	2.31045
	10.1	2.14527	2.17549	2.17623	2.1747	2.19355	2.20177	2.22174	2.25917	2.31543
	10.12	2.149	2.17979	2.18058	2.17887	2.19822	2.20723	2.22692	2.26424	2.31967
	10.14	2.15384	2.18444	2.18534	2.1827	2.20254	2.21142	2.23193	2.26879	2.32465
	10.16	2.15917	2.18961	2.1902	2.18814	2.20729	2.21698	2.23583	2.27328	2.32933
	10.18	2.1637	2.19403	2.19493	2.19191	2.2121	2.22064	2.24099	2.27755	2.33368
	10.2	2.16885	2.19893	2.19912	2.19708	2.21727	2.22581	2.24523	2.28234	2.33888
	10.22	2.17331	2.2032	2.20411	2.20153	2.22145	2.23046	2.25014	2.28708	2.34274
	10.24	2.17839	2.20808	2.2086	2.20683	2.22566	2.23482	2.2549	2.29147	2.34839
	10.26	2.18304	2.21259	2.21343	2.2106	2.23084	2.23986	2.25976	2.29599	2.35217
	10.28	2.18795	2.21745	2.21834	2.21538	2.23553	2.24455	2.26451	2.30107	2.35716
	10.3	2.19318	2.22208	2.22281	2.21983	2.23922	2.24967	2.26872	2.30566	2.36193
	10.32	2.19688	2.22631	2.22743	2.22429	2.24472	2.25427	2.27415	2.31065	2.36671
	10.34	2.20118	2.23115	2.23193	2.22974	2.24889	2.25873	2.27873	2.3143	2.37135
	10.36	2.20605	2.23535	2.23672	2.23426	2.25425	2.26366	2.2833	2.31947	2.37638
	10.38	2.21104	2.24016	2.2411	2.2382	2.25869	2.26819	2.28839	2.32465	2.38053
	10.4	2.21591	2.24501	2.24598	2.24362	2.263	2.27286	2.29261	2.32889	2.38577
	10.42	2.2198	2.24978	2.25067	2.24745	2.26847	2.27771	2.29796	2.334	2.38993
	10.44	2.2248	2.2545	2.25473	2.25213	2.27214	2.28218	2.30229	2.33805	2.39485
	10.46	2.22969	2.25865	2.25984	2.25689	2.27713	2.28708	2.3068	2.34253	2.39976
	10.48	2.23442	2.26333	2.26395	2.26158	2.28215	2.29149	2.31174	2.34722	2.40438
	10.5	2.23917	2.26848	2.26891	2.2663	2.28686	2.297	2.31588	2.35184	2.40907
	10.52	2.24338	2.27291	2.27372	2.26998	2.29168	2.30157	2.3206	2.35727	2.41366
	10.54	2.24866	2.27752	2.27864	2.27491	2.29616	2.30588	2.32613	2.3616	2.41851
	10.56	2.2534	2.28224	2.28317	2.27972	2.30072	2.31106	2.33044	2.36641	2.42327
	10.58	2.25771	2.28658	2.28769	2.28433	2.30533	2.31532	2.33519	2.37135	2.42796
	10.6	2.26229	2.29142	2.29207	2.28927	2.31035	2.32055	2.33938	2.3753	2.43299
	10.62	2.26686	2.29616	2.29764	2.29351	2.31504	2.32548	2.34427	2.38041	2.43681
	10.64	2.27165	2.30079	2.30136	2.29776	2.31939	2.3298	2.34926	2.38469	2.44194
	10.66	2.27653	2.30552	2.30642	2.30296	2.32447	2.33473	2.35345	2.38887	2.44716
	10.68	2.28097	2.30994	2.31087	2.30748	2.32904	2.33894	2.35889	2.39392	2.45074
	10.7	2.28535	2.31465	2.31553	2.31208	2.33394	2.3439	2.36335	2.3988	2.45607
	10.72	2.28963	2.31929	2.32016	2.31663	2.33865	2.34873	2.36827	2.40361	2.46047
	10.74	2.29441	2.32436	2.32459	2.32106	2.34338	2.35365	2.37251	2.40843	2.46564
	10.76	2.29929	2.3285	2.32962	2.32581	2.34793	2.35833	2.37736	2.41242	2.47019
	10.78	2.30407	2.33358	2.33357	2.33037	2.35256	2.36268	2.38237	2.41743	2.47429
	10.8	2.30893	2.33768	2.33828	2.3354	2.35714	2.36741	2.38651	2.4218	2.47951
	10.82	2.31276	2.34215	2.343	2.33916	2.3626	2.37231	2.39143	2.42674	2.48373
	10.84	2.31717	2.34707	2.34765	2.34473	2.36683	2.3771	2.3957	2.43075	2.4886
	10.86	2.32157	2.35159	2.35219	2.3496	2.37178	2.38177	2.40029	2.43595	2.49353
	10.88	2.32606	2.3561	2.35736	2.35383	2.37666	2.38618	2.40554	2.44056	2.49784
	10.9	2.33082	2.36061	2.36135	2.35861	2.38107	2.39094	2.40977	2.44518	2.50303
	10.92	2.33598	2.36547	2.36647	2.36257	2.38605	2.39623	2.41468	2.44998	2.5077
	10.94	2.34081	2.37003	2.3707	2.36812	2.39007	2.40125	2.41971	2.45486	2.51233
	10.96	2.34501	2.37452	2.37614	2.37294	2.39505	2.40567	2.42404	2.45923	2.51732
	10.98	2.34927	2.37914	2.38064	2.37692	2.39919	2.41021	2.42912	2.46425	2.52162
	11	2.35467	2.38415	2.38482	2.38168	2.4047	2.41453	2.43309	2.46822	2.52621
	11.02	2.35859	2.38874	2.38995	2.38642	2.4096	2.41978	2.43739	2.47313	2.53074
	11.04	2.36346	2.39393	2.39416	2.39122	2.41427	2.42355	2.44289	2.47792	2.53591
	11.06	2.36709	2.39791	2.39929	2.39645	2.41945	2.42909	2.4471	2.4821	2.54056
	11.08	2.37221	2.40294	2.4037	2.4005	2.42383	2.43371	2.45282	2.48735	2.54492
	11.1	2.37712	2.40693	2.40876	2.40526	2.42838	2.43852	2.4565	2.4916	2.55009
	11.12	2.38151	2.41194	2.41317	2.40952	2.43368	2.44359	2.46152	2.49638	2.55441
	11.14	2.38633	2.41702	2.41835	2.41548	2.43813	2.44811	2.46616	2.50084	2.55956
	11.16	2.39136	2.42145	2.42295	2.41932	2.44342	2.4533	2.47085	2.50568	2.56399
	11.18	2.39526	2.42603	2.42703	2.42398	2.44754	2.4574	2.47522	2.51018	2.56836
	11.2	2.39973	2.43071	2.43202	2.42908	2.4528	2.46216	2.47997	2.51523	2.57347
	11.22	2.40463	2.43516	2.43696	2.43376	2.45815	2.46716	2.4849	2.51958	2.57791
	11.24	2.40938	2.44037	2.44114	2.43816	2.46193	2.47109	2.48971	2.52429	2.58281
	11.26	2.41356	2.44498	2.44606	2.44291	2.46717	2.47643	2.49403	2.52863	2.58819
	11.28	2.41812	2.4496	2.45081	2.44679	2.47112	2.48092	2.4989	2.53402	2.59202
	11.3	2.42293	2.45412	2.45517	2.45166	2.47613	2.48567	2.50302	2.5383	2.59738
	11.32	2.42748	2.45899	2.46036	2.45622	2.4812	2.49036	2.50829	2.54371	2.60176
	11.34	2.43156	2.46344	2.46486	2.46098	2.48575	2.49529	2.5134	2.54755	2.60637
	11.36	2.43641	2.46794	2.46959	2.46578	2.49055	2.49988	2.51774	2.55213	2.61105
	11.38	2.44109	2.47326	2.47395	2.46984	2.49516	2.50475	2.52244	2.55754	2.61627
	11.4	2.44609	2.47773	2.47872	2.47535	2.50025	2.50926	2.52717	2.56144	2.6207
	11.42	2.45079	2.48185	2.48351	2.47958	2.5045	2.51439	2.5324	2.56652	2.6251
	11.44	2.45486	2.48695	2.48779	2.48414	2.50843	2.51831	2.53668	2.57116	2.63008
	11.46	2.46005	2.49219	2.49261	2.48943	2.5149	2.52336	2.54113	2.57562	2.63477
	11.48	2.46436	2.49669	2.49728	2.49406	2.51911	2.52792	2.54542	2.58044	2.63932
	11.5	2.46908	2.5011	2.50237	2.49885	2.52351	2.53303	2.54989	2.58503	2.64401
	11.52	2.47352	2.50537	2.5071	2.50369	2.52863	2.5377	2.55531	2.58964	2.64885
	11.54	2.47825	2.51049	2.51091	2.50829	2.53263	2.5425	2.55978	2.59405	2.65346
	11.56	2.48318	2.5144	2.51628	2.51206	2.53753	2.54747	2.56423	2.59915	2.65853
	11.58	2.48766	2.51978	2.52115	2.51695	2.54236	2.55162	2.56922	2.60365	2.6624
	11.6	2.49216	2.52474	2.52596	2.52274	2.54708	2.5564	2.57328	2.60797	2.66749
	11.62	2.49664	2.5292	2.53029	2.52707	2.55239	2.56121	2.57821	2.61321	2.67162
	11.64	2.50084	2.534	2.53501	2.53171	2.55718	2.56563	2.58343	2.61751	2.67643
	11.66	2.50576	2.5384	2.54032	2.53653	2.56203	2.57072	2.58737	2.62269	2.68134
	11.68	2.51049	2.54374	2.54452	2.54088	2.5666	2.57505	2.59276	2.62718	2.68626
	11.7	2.51511	2.54886	2.5492	2.54618	2.571	2.58018	2.59759	2.63122	2.69098
	11.72	2.51944	2.55311	2.55426	2.55075	2.57637	2.58455	2.60196	2.63624	2.69491
	11.74	2.52422	2.55788	2.55877	2.55493	2.57996	2.58867	2.607	2.64086	2.70047
	11.76	2.52959	2.56251	2.56398	2.56025	2.58587	2.59413	2.61125	2.64582	2.70487
	11.78	2.53354	2.56685	2.56863	2.56469	2.5898	2.59883	2.61633	2.65061	2.70971
	11.8	2.53837	2.57228	2.57302	2.57025	2.59446	2.60279	2.62058	2.65482	2.71452
	11.82	2.54306	2.57691	2.57855	2.57424	2.59982	2.60792	2.62523	2.65978	2.71915
	11.84	2.54788	2.58178	2.58215	2.5791	2.60424	2.61236	2.62967	2.66468	2.72367
	11.86	2.55218	2.58617	2.58763	2.58356	2.60916	2.61735	2.63446	2.66851	2.72836
	11.88	2.55666	2.5904	2.59207	2.58796	2.61318	2.62187	2.63964	2.67413	2.73283
	11.9	2.56184	2.59584	2.59678	2.59362	2.61774	2.62676	2.64371	2.67825	2.73784
	11.92	2.56585	2.60005	2.60212	2.59742	2.62303	2.63158	2.64876	2.68304	2.74223
	11.94	2.57028	2.60461	2.60602	2.60263	2.62673	2.63617	2.65308	2.68797	2.7474
	11.96	2.57543	2.60942	2.61116	2.60703	2.63235	2.64117	2.65754	2.69237	2.75237
	11.98	2.57946	2.61473	2.61606	2.61181	2.63622	2.64558	2.66271	2.69696	2.75659
	12	2.58429	2.6194	2.62064	2.61651	2.64116	2.65049	2.66696	2.70178	2.76117
	12.02	2.5886	2.62394	2.62573	2.62126	2.64649	2.65527	2.67204	2.70671	2.76624
	12.04	2.59384	2.62889	2.63017	2.6262	2.65098	2.65956	2.67663	2.71131	2.77101
	12.06	2.59856	2.63355	2.63586	2.63115	2.65593	2.66502	2.68083	2.71582	2.77606
	12.08	2.60299	2.6387	2.63991	2.63498	2.66052	2.66923	2.68599	2.72077	2.7804
	12.1	2.6073	2.64363	2.64454	2.64038	2.66534	2.67336	2.69117	2.72531	2.78542
	12.12	2.61173	2.64798	2.64972	2.64494	2.67035	2.67861	2.69558	2.73046	2.78958
	12.14	2.61667	2.65343	2.65462	2.6495	2.67469	2.68347	2.70064	2.73438	2.79474
	12.16	2.62168	2.65778	2.65929	2.65455	2.67929	2.68827	2.70494	2.73935	2.79903
	12.18	2.62644	2.66231	2.66414	2.65876	2.68397	2.69272	2.70936	2.74419	2.80385
	12.2	2.63125	2.66777	2.66832	2.66412	2.68896	2.69762	2.71369	2.74855	2.809
	12.22	2.63513	2.67227	2.67342	2.66852	2.69366	2.70275	2.7186	2.75337	2.81323
	12.24	2.64021	2.67677	2.67824	2.67347	2.69816	2.70697	2.72342	2.75808	2.81822
	12.26	2.64458	2.68139	2.68312	2.67842	2.7033	2.71181	2.72737	2.76239	2.82234
	12.28	2.64914	2.68616	2.68732	2.68271	2.70767	2.71624	2.7327	2.76733	2.8272
	12.3	2.65417	2.69124	2.69227	2.68721	2.71227	2.72114	2.73765	2.77185	2.83208
	12.32	2.6585	2.69544	2.69743	2.69205	2.7171	2.72606	2.74226	2.77689	2.8369
	12.34	2.66391	2.70049	2.70182	2.69729	2.72082	2.73064	2.74691	2.78167	2.84137
	12.36	2.66892	2.70529	2.70716	2.70197	2.72604	2.73537	2.75136	2.78607	2.84642
	12.38	2.67296	2.71014	2.71188	2.70675	2.73132	2.74007	2.75609	2.79111	2.85069
	12.4	2.67806	2.71459	2.71639	2.71133	2.73589	2.74472	2.76061	2.79552	2.85595
	12.42	2.68267	2.71918	2.72116	2.71612	2.74095	2.74949	2.76497	2.80091	2.86029
	12.44	2.68748	2.72459	2.72573	2.72082	2.74553	2.75382	2.77036	2.80491	2.86534
	12.46	2.69192	2.72869	2.73057	2.72554	2.74962	2.75854	2.77417	2.80958	2.87019
	12.48	2.6965	2.7333	2.73552	2.72966	2.7549	2.76301	2.77962	2.8145	2.87465
	12.5	2.70153	2.73846	2.74032	2.73453	2.75943	2.76797	2.78336	2.8194	2.87933
	12.52	2.70568	2.7429	2.74489	2.73953	2.76447	2.77291	2.78887	2.82447	2.88449
	12.54	2.71032	2.7477	2.75012	2.74379	2.76854	2.77694	2.79346	2.82864	2.88866
	12.56	2.71534	2.75278	2.75499	2.74883	2.77352	2.78263	2.79791	2.83298	2.89354
	12.58	2.71946	2.75754	2.75945	2.75303	2.77825	2.7876	2.80326	2.83805	2.89807
	12.6	2.72429	2.76246	2.76432	2.7576	2.78291	2.79192	2.80718	2.84312	2.90303
	12.62	2.72942	2.76648	2.76938	2.76276	2.7879	2.79678	2.81244	2.84789	2.90743
	12.64	2.73412	2.77178	2.77342	2.76741	2.79258	2.80056	2.81688	2.85291	2.91224
	12.66	2.73855	2.77656	2.77868	2.77232	2.79727	2.80583	2.82146	2.85723	2.91724
	12.68	2.74322	2.7813	2.78329	2.77667	2.8024	2.8099	2.82644	2.86249	2.92151
	12.7	2.74819	2.78574	2.78782	2.78137	2.80683	2.81471	2.83032	2.86653	2.92697
	12.72	2.75288	2.79045	2.79242	2.78623	2.81163	2.81984	2.83575	2.87212	2.93124
	12.74	2.75784	2.79571	2.79719	2.7911	2.81603	2.82435	2.84007	2.87629	2.93586
	12.76	2.76276	2.80004	2.80225	2.79563	2.82091	2.82977	2.84488	2.88107	2.94078
	12.78	2.76702	2.80436	2.80693	2.80039	2.82583	2.83449	2.84956	2.8855	2.94538
	12.8	2.77183	2.8095	2.81187	2.80531	2.83011	2.83859	2.85398	2.89046	2.95066
	12.82	2.77619	2.81447	2.81613	2.80986	2.83476	2.84393	2.85804	2.89509	2.9545
	12.84	2.7816	2.81911	2.82114	2.81423	2.83958	2.84798	2.86355	2.9	2.95959
	12.86	2.78598	2.82341	2.82591	2.8194	2.84395	2.85365	2.86803	2.90502	2.96445
	12.88	2.79118	2.82859	2.83072	2.82344	2.84887	2.85762	2.87306	2.90925	2.96875
	12.9	2.79605	2.83338	2.8349	2.82871	2.85373	2.86233	2.87754	2.91426	2.97411
	12.92	2.80017	2.8377	2.84027	2.83296	2.85814	2.8668	2.88242	2.91952	2.97823
	12.94	2.80521	2.84319	2.84465	2.83775	2.86269	2.87112	2.88729	2.92429	2.98302
	12.96	2.80993	2.84719	2.85019	2.84286	2.86796	2.87671	2.89147	2.92898	2.98801
	12.98	2.81425	2.8518	2.85494	2.84702	2.87205	2.88132	2.89581	2.93378	2.99258
	13	2.81929	2.85685	2.85927	2.85229	2.87688	2.88552	2.90031	2.93834	2.99759
	13.02	2.82376	2.86176	2.8639	2.85646	2.88193	2.89026	2.90513	2.94353	3.00174
	13.04	2.8286	2.8666	2.86853	2.86103	2.88667	2.89494	2.91036	2.94771	3.00659
	13.06	2.83286	2.8712	2.87366	2.86628	2.89119	2.89975	2.91442	2.95313	3.0114
	13.08	2.83735	2.87576	2.87816	2.8703	2.89555	2.90419	2.9202	2.95788	3.01581
	13.1	2.84254	2.88117	2.88249	2.87532	2.9001	2.90842	2.92407	2.96247	3.02093
	13.12	2.84723	2.88592	2.88784	2.87964	2.90524	2.91322	2.92937	2.96788	3.02538
	13.14	2.85172	2.89017	2.89187	2.88422	2.9095	2.91825	2.93384	2.97223	3.03003
	13.16	2.85684	2.89467	2.8973	2.88943	2.91409	2.92285	2.93819	2.97722	3.03482
	13.18	2.86105	2.89984	2.90114	2.89387	2.91915	2.92791	2.94269	2.98224	3.03932
	13.2	2.86623	2.90505	2.90656	2.89842	2.92346	2.93207	2.94705	2.98673	3.04465
	13.22	2.87053	2.90947	2.91148	2.90348	2.92888	2.93708	2.95229	2.99182	3.04941
	13.24	2.87566	2.91409	2.91563	2.90759	2.93292	2.94149	2.9568	2.99601	3.05453
	13.26	2.87997	2.91868	2.92117	2.91257	2.93817	2.94621	2.96118	3.00095	3.05921
	13.28	2.88475	2.92325	2.92569	2.91706	2.94235	2.95054	2.96664	3.00648	3.06349
	13.3	2.89002	2.92861	2.93015	2.92221	2.94705	2.95507	2.97103	3.01109	3.06893
	13.32	2.89464	2.93301	2.9352	2.92715	2.95227	2.95987	2.97583	3.01587	3.07299
	13.34	2.89992	2.938	2.94008	2.93158	2.95677	2.96439	2.9806	3.02123	3.07775
	13.36	2.90428	2.94232	2.94461	2.9365	2.96147	2.96982	2.98494	3.02599	3.08302
	13.38	2.90813	2.94682	2.94923	2.94118	2.96604	2.97437	2.9892	3.03083	3.08725
	13.4	2.91338	2.95194	2.95356	2.94491	2.97071	2.97866	2.99438	3.03526	3.09217
	13.42	2.91782	2.95646	2.95848	2.94979	2.97523	2.98353	2.99907	3.04045	3.0968
	13.44	2.92267	2.96124	2.96281	2.95537	2.97967	2.98842	3.00401	3.04527	3.10154
	13.46	2.92745	2.9663	2.9679	2.95983	2.9844	2.99297	3.00809	3.04988	3.10627
	13.48	2.93167	2.97096	2.97282	2.9649	2.98965	2.99741	3.01308	3.05516	3.11094
	13.5	2.93664	2.97598	2.97721	2.96979	2.99432	3.0023	3.01742	3.05966	3.11607
	13.52	2.94101	2.98052	2.98221	2.9738	2.999	3.00704	3.02242	3.06488	3.12049
	13.54	2.94657	2.98522	2.98682	2.97906	3.00382	3.01172	3.02727	3.06956	3.12561
	13.56	2.95083	2.98943	2.99247	2.98361	3.00836	3.01672	3.03177	3.07421	3.13023
	13.58	2.95471	2.99456	2.99675	2.9882	3.0127	3.02075	3.03695	3.0792	3.13468
	13.6	2.96005	2.99937	3.00115	2.99321	3.01789	3.02568	3.0408	3.08339	3.13939
	13.62	2.96448	3.0039	3.00642	2.99784	3.02255	3.03073	3.0459	3.08949	3.14423
	13.64	2.96932	3.00914	3.01088	3.00183	3.02719	3.03467	3.05019	3.09343	3.14907
	13.66	2.97378	3.01351	3.0155	3.00694	3.03182	3.03999	3.055	3.09831	3.15416
	13.68	2.97865	3.01866	3.02024	3.01135	3.03668	3.04444	3.05964	3.10338	3.15843
	13.7	2.98313	3.02297	3.02442	3.01584	3.04126	3.04947	3.06412	3.10813	3.16315
	13.72	2.98824	3.02822	3.0298	3.02067	3.04654	3.05403	3.06917	3.11332	3.16758
	13.74	2.99273	3.0326	3.03403	3.0255	3.05065	3.05847	3.07442	3.1181	3.17267
	13.76	2.99802	3.03763	3.03928	3.03019	3.0557	3.06347	3.07855	3.12248	3.17752
	13.78	3.00252	3.04245	3.04423	3.0349	3.06006	3.06805	3.0832	3.12807	3.18164
	13.8	3.00775	3.04657	3.04888	3.04023	3.06459	3.07264	3.08755	3.13273	3.18658
	13.82	3.01202	3.05149	3.05364	3.04421	3.06957	3.07716	3.09215	3.13735	3.19152
	13.84	3.01663	3.05629	3.05817	3.04854	3.07412	3.08204	3.09695	3.14236	3.19605
	13.86	3.02186	3.05992	3.06265	3.05308	3.0786	3.08695	3.10188	3.14738	3.2008
	13.88	3.02607	3.06596	3.06735	3.05801	3.08353	3.09104	3.10688	3.15226	3.20562
	13.9	3.03138	3.06994	3.07206	3.0629	3.08796	3.09558	3.11114	3.15666	3.21023
	13.92	3.03584	3.07432	3.07655	3.06793	3.09331	3.10064	3.11616	3.16184	3.21484
	13.94	3.04071	3.0797	3.08126	3.07271	3.09747	3.10511	3.12082	3.16636	3.21969
	13.96	3.04473	3.08464	3.0862	3.07695	3.1024	3.10983	3.12575	3.17099	3.22505
	13.98	3.04993	3.08895	3.09111	3.08149	3.10665	3.11534	3.1303	3.17629	3.22941
	14	3.05448	3.09416	3.09557	3.08633	3.11111	3.11967	3.1349	3.18023	3.2343
	14.02	3.05882	3.0987	3.09999	3.0908	3.11643	3.12433	3.13963	3.1855	3.23924
	14.04	3.06388	3.10329	3.10458	3.09555	3.1208	3.12897	3.1444	3.19038	3.24358
	14.06	3.06884	3.10832	3.10964	3.1	3.12605	3.1336	3.14892	3.19513	3.24813
	14.08	3.07292	3.11288	3.1142	3.10496	3.13017	3.13814	3.15381	3.19987	3.25307
	14.1	3.07753	3.11696	3.11887	3.10977	3.13462	3.14268	3.15828	3.20452	3.25799
	14.12	3.08231	3.12239	3.12371	3.11449	3.13973	3.14737	3.16252	3.20962	3.26296
	14.14	3.08719	3.12666	3.12862	3.11877	3.14362	3.15213	3.16764	3.21424	3.26738
	14.16	3.09205	3.13126	3.13329	3.12382	3.14886	3.15673	3.17197	3.21932	3.27253
	14.18	3.09676	3.13621	3.13742	3.12789	3.15316	3.16149	3.17723	3.22437	3.27631
	14.2	3.10158	3.14062	3.14293	3.13333	3.15791	3.16604	3.18129	3.22903	3.28183
	14.22	3.10584	3.14567	3.14729	3.13754	3.1627	3.17093	3.18609	3.23327	3.28581
	14.24	3.11095	3.15093	3.15189	3.1421	3.16798	3.17516	3.19136	3.23799	3.29122
	14.26	3.11555	3.15533	3.15717	3.14682	3.17209	3.18052	3.19562	3.24308	3.29607
	14.28	3.11933	3.16021	3.16123	3.15138	3.17716	3.1848	3.20046	3.24807	3.30017
	14.3	3.12431	3.16443	3.16586	3.15632	3.18169	3.18916	3.2047	3.25246	3.30522
	14.32	3.12851	3.1694	3.17105	3.16104	3.18618	3.19459	3.20993	3.25765	3.31011
	14.34	3.13358	3.17388	3.17541	3.16575	3.19099	3.19899	3.21492	3.26303	3.3144
	14.36	3.13824	3.17886	3.1803	3.16976	3.19573	3.20395	3.21941	3.26759	3.31965
	14.38	3.14322	3.18381	3.18475	3.17508	3.20065	3.209	3.224	3.2723	3.32361
	14.4	3.14832	3.18822	3.18965	3.17906	3.20505	3.21307	3.2282	3.27663	3.32902
	14.42	3.15247	3.19291	3.19488	3.18357	3.21006	3.21811	3.23296	3.2817	3.33358
	14.44	3.1574	3.19792	3.19912	3.18856	3.21467	3.22216	3.23792	3.28625	3.33849
	14.46	3.16245	3.2022	3.20376	3.19307	3.2192	3.22803	3.24252	3.29086	3.34319
	14.48	3.16717	3.20722	3.2087	3.19788	3.22364	3.23158	3.24753	3.29598	3.34787
	14.5	3.17215	3.21133	3.21315	3.20195	3.2285	3.23707	3.25199	3.30038	3.35367
	14.52	3.17653	3.21617	3.21805	3.2071	3.23352	3.24109	3.25668	3.30584	3.35789
	14.54	3.18106	3.22129	3.22189	3.21176	3.23765	3.24564	3.26174	3.3108	3.36278
	14.56	3.18605	3.22528	3.22721	3.21695	3.24299	3.25055	3.26524	3.31538	3.36794
	14.58	3.19037	3.22997	3.23269	3.22081	3.24685	3.25528	3.27076	3.32013	3.37194
	14.6	3.19516	3.235	3.23646	3.2257	3.25166	3.25964	3.27533	3.32407	3.3772
	14.62	3.20009	3.23975	3.24186	3.22985	3.25642	3.26475	3.28047	3.32941	3.38152
	14.64	3.20424	3.24458	3.2464	3.23487	3.26103	3.26915	3.28535	3.33421	3.38651
	14.66	3.20881	3.2487	3.25085	3.23938	3.26638	3.27381	3.28971	3.33875	3.39063
	14.68	3.21356	3.25376	3.25558	3.24352	3.27105	3.27874	3.29439	3.34404	3.39581
	14.7	3.21827	3.25867	3.26005	3.24793	3.27557	3.28326	3.29896	3.34847	3.40051
	14.72	3.2227	3.26289	3.2658	3.25351	3.28025	3.28859	3.30449	3.35311	3.40544
	14.74	3.22791	3.26795	3.26991	3.2581	3.28525	3.2931	3.30879	3.35753	3.41024
	14.76	3.23312	3.27258	3.27501	3.26267	3.28971	3.29779	3.31338	3.36218	3.41519
	14.78	3.23762	3.27733	3.27903	3.26693	3.29456	3.30191	3.31871	3.36754	3.41952
	14.8	3.24258	3.28189	3.28385	3.27185	3.29898	3.30646	3.32278	3.37194	3.42431
	14.82	3.24747	3.28618	3.28803	3.27618	3.30378	3.31132	3.32787	3.37677	3.42891
	14.84	3.25192	3.29095	3.29256	3.28121	3.30868	3.31519	3.3321	3.3811	3.43353
	14.86	3.25599	3.29586	3.29781	3.2853	3.31297	3.32049	3.33751	3.38617	3.43877
	14.88	3.26096	3.30048	3.30214	3.29045	3.31755	3.3253	3.34218	3.39088	3.44297
	14.9	3.26566	3.3056	3.30695	3.29498	3.32236	3.33026	3.34671	3.39522	3.4483
	14.92	3.27014	3.30955	3.31167	3.30004	3.32728	3.33477	3.35145	3.40068	3.45277
	14.94	3.27499	3.31452	3.31648	3.30432	3.33181	3.33925	3.35632	3.40541	3.45794
	14.96	3.27922	3.31918	3.32094	3.3098	3.33703	3.34436	3.36093	3.40945	3.46265
	14.98	3.28449	3.32362	3.32573	3.3132	3.34137	3.34925	3.36612	3.41466	3.46705
	15	3.28885	3.32888	3.33009	3.31787	3.34529	3.35311	3.37038	3.4183	3.47194

## Sheet: Fig3d
	V_bias (mV)	dV/dI (Ω)							Temperature (K)	Peak position (mV)
Temperature		0.4K	1.0K	1.5K	2.0K	2.2K	2.5K
	1.27e-05	144.305	186.462	152.03	163.021	169.927	192.586		0.4	0.286
	5.43e-05	95.9526	143.596	150.858	162.944	169.373	192.107		1	0.234
	4.57e-05	60.4586	118.161	149.161	162.296	168.907	191.632		1.5	0.22
	4.68e-05	36.5556	68.5784	146.673	160.667	168.096	190.452		2	0.17
	6.4e-06	21.6791	43.5389	143.798	159.667	167.585	190.148		2.2	0.13
	5.43e-05	12.8954	28.3227	139.969	158.608	166.874	189.288		2.5	0
	8.3e-05	10.1087	19.3231	135.908	158.602	167.158	187.491
	9.15e-05	6.55675	13.8493	131.357	158.602	167.073	186.534
	0.0001979	5.99078	11.0668	127.145	158.86	167.509	185.267
	0.0001628	6.48534	8.3167	125.966	160.698	169.021	184.28
	0.0003587	7.43135	7.67683	129.329	161.609	169.301	184.682
	0.0002575	7.76815	7.48196	134.228	162.465	168.459	186.579
	0.0005109	8.03917	9.06926	138.806	162.923	167.924	187.469
	0.00109	9.6665	11.5318	142.784	163.489	168.255	188.633
	0.00145	13.0336	29.0234	144.712	163.181	168.015	190.076
	0.00413	21.8073	58.264	146.799	163.603	168.402	191.014
	0.00839	43.4391	98.4072	149.06	164.514	169.051	192.679
	0.01454	86.3501	143.572	150.646	165.198	170.008	193.137
	0.02003	143.774	180.876	151.596	165.626	170.498	193.892
	0.02553	197.415	203.605	151.448	164.902	169.342	195.204
	0.0301	231.025	211.568	152.178	164.996	169.192	195.941
	0.03383	243.083	210.086	152.748	164.601	169.094	196.671
	0.03777	240.244	205.001	152.722	163.912	169.105	196.103
	0.04138	234.295	198.322	152.881	163.663	169.95	196.281
	0.04483	216.475	194.239	152.997	163.664	170.599	196.022
	0.04832	205.538	186.962	153.906	164.338	171.859	194.758
	0.05158	196.716	183.267	154.771	164.854	172.182	194.774
	0.05509	190.021	179.561	156.367	165.483	172.768	194.567
	0.05821	185.439	176.171	159.137	167.173	174.391	194.655
	0.06171	183.093	174.674	160.662	168.035	175.337	194.672
	0.06516	181.24	173.33	162.034	169.121	176.662	195.269
	0.06827	178.25	171.031	163.14	170.068	177.771	197.213
	0.07171	175.652	169.05	163.646	170.667	178.978	197.825
	0.07518	174.023	167.884	164.241	171.222	179.906	198.213
	0.07835	170.231	166.225	163.763	170.541	179.362	199.646
	0.08189	167.882	165.157	164.528	170.818	179.911	200.226
	0.0849	166.695	164.258	165.974	171.443	181.316	200.965
	0.0884	167.62	165.598	167.232	172.961	183.143	200.259
	0.09198	168.613	167.112	168.263	174.255	184.773	200.325
	0.09519	170.221	168.23	167.912	174.324	184.995	200.805
	0.09859	172.578	169.646	168.12	175.087	186.378	200.549
	0.10162	174.59	171.759	168.203	175.472	187.743	200.53
	0.10545	176.236	174.477	167.553	175.103	189.05	199.456
	0.10845	176.813	175.094	167.559	175.677	191.585	199.089
	0.11206	177.232	175.35	168.074	176.139	194.973	198.341
	0.11542	177.169	174.917	170.249	177.434	200.534	197.981
	0.11851	176.281	173.984	172.025	178.645	206.452	198.697
	0.12209	175.121	173.082	173.651	180.024	213.875	198.231
	0.12545	173.332	172.384	175.645	182.853	222.19	197.377
	0.12902	172.275	173.075	176.129	184.977	228.845	196.728
	0.13226	171.35	173.143	176.766	187.356	233.311	196.599
	0.13548	170.863	171.683	177.629	189.523	234.759	197.894
	0.13911	171.937	172.099	177.921	191.576	233.918	198.217
	0.14251	173.044	173.114	178.406	193.638	231.256	198.991
	0.1458	173.333	174.691	177.578	194.809	226.445	200.045
	0.1494	173.823	175.953	177.813	197.713	222.325	200.42
	0.1526	175.066	177.778	178.076	201.519	218.243	200.9
	0.15627	177.367	180.157	178.041	206.988	214.117	200.097
	0.1596	178.412	181.086	179.036	217.199	210.989	199.676
	0.163	179.767	182.486	179.548	229.177	207.628	199.698
	0.16689	181.5	183.301	180.877	242.48	206.149	199.488
	0.17014	181.314	183.007	181.664	251.514	205.377	199.669
	0.17378	180.876	182.971	181.527	253.891	203.298	199.428
	0.17722	180.421	182.401	181.85	251.798	202.325	199.761
	0.1809	180.748	182.543	182.373	245.783	201.43	199.49
	0.1845	181.2	182.581	184.499	239.485	201.801	197.929
	0.18779	181.082	184.176	186.626	232.732	201.612	197.503
	0.19175	182.253	186.869	189.295	227.199	201.459	196.88
	0.19529	182.631	187.737	193.127	224.027	202.252	197.014
	0.19875	183.102	188.648	195.769	220.402	202.377	197.32
	0.20278	185.307	189.691	198.825	217.627	202.492	197.709
	0.20611	186.072	190.379	202.449	215.343	200.486	199.398
	0.21014	187.517	191.919	206.297	212.83	199.072	199.733
	0.21351	188.037	192.927	211.698	210.434	198.484	200.004
	0.21724	189.058	195.056	219.618	207.044	197.053	201.5
	0.2212	190.606	198.086	236.845	205.149	196.857	201.998
	0.22482	191.538	201.166	259.66	203.438	196.827	202.374
	0.22888	193.424	206.116	281.457	201.334	196.514	201.354
	0.2331	194.359	212.124	295.125	200.232	196.432	200.674
	0.23712	197.536	223.636	295.652	199.128	196.202	199.548
	0.24158	200.378	243.495	287.212	198.89	197.13	197.811
	0.24558	203.809	274.028	273.28	198.235	197.421	197.779
	0.25089	210.28	303.828	258.378	196.58	196.817	197.988
	0.25636	219.454	318.971	244.949	195.783	196.351	199.01
	0.26316	238.21	320.32	234.41	194.748	195.809	199.426
	0.27032	265.7	305.647	227.263	194.799	196.483	198.573
	0.27631	292.067	296.283	221.678	195.01	196.689	198.67
	0.28215	310.028	269.297	217.283	195.567	197.231	198.501
	0.28698	311.703	251.289	215.057	197.231	198.138	199.09
	0.29166	302.528	238.155	212.389	197.231	199.064	200.175
	0.29626	285.364	227.74	210.761	197.669	199.408	201.828
	0.30018	265.526	219.008	209.385	198.217	199.352	205.157
	0.3046	248.938	212.949	207.699	198.308	199.613	207.484
	0.30876	235.082	208.165	206.206	198.111	198.454	209.959
	0.3128	228.655	204.478	203.668	196.377	196.839	212.342
	0.31721	216.878	201.208	201.974	195.805	194.855	213.853
	0.32099	211.546	199.054	200.098	195.578	193.7	215.099
	0.32507	209.722	199.522	197.628	194.051	192.98	214.992
	0.32937	208.336	199.753	196.341	194.157	193.076	215.661
	0.33291	207.669	199.938	195.113	194.078	193.114	215.937
	0.337	208.305	200.576	194.692	194.648	194.204	214.933
	0.34074	208.696	201.46	193.845	194.688	194.484	215.334
	0.34481	209.007	201.614	192.423	193.638	193.574	215.806
	0.34856	207.466	199.857	192.062	193.532	192.823	216.739
	0.3522	206.044	198.407	192.116	193.405	192.093	216.41
	0.3562	204.253	196.858	193.62	194.191	192.964	215.842
	0.35994	201.222	195.644	194.527	194.622	194.137	216.551
	0.36385	198.841	192.769	195.183	195.188	196.183	216.357
	0.36771	195.864	191.716	196.497	196.976	199.152	215.932
	0.37135	193.138	191.261	196.156	197.533	201.201	215.39
	0.37533	190.824	190.441	195.97	198.189	203.124	215.126
	0.37884	188.91	188.853	196.11	198.698	203.84	216.138
	0.38284	189.471	188.877	196.172	198.486	204.391	215.931
	0.38649	189.986	189.09	195.987	198.264	204.979	216.239
	0.39008	189.709	189.808	194.53	195.955	204.675	216.982
	0.39397	189.918	190.116	194.035	195.524	205.69	216.994
	0.39738	190.757	191.206	193.276	195.272	206.286	216.852
	0.40134	192.131	193.145	191.82	195.055	206.277	215.413
	0.40479	192.264	193.555	191.631	196.481	206.807	214.822
	0.4083	193.105	194.44	191.401	197.982	207.235	214.123
	0.4124	194.416	194.781	191.779	200.237	208.642	212.234
	0.41586	193.698	193.648	191.681	202.03	209.562	211.378
	0.41992	192.649	191.9	191.737	204.359	210.955	210.332
	0.42342	191.246	189.781	192.767	207.778	213.547	210.431
	0.42717	190.527	189.087	192.648	209.651	214.681	210.601
	0.43088	189.526	188.504	193.135	210.853	215.723	210.09
	0.43447	187.817	189.394	192.825	211.059	215.783	209.488
	0.43837	187.631	191.193	193.485	211.086	216.718	209.45
	0.44195	187.768	191.594	195.05	212.455	219.212	210.144
	0.44562	188.633	191.918	194.766	212.867	221.125	210.221
	0.44941	190.073	191.706	194.312	213.77	222.67	210.113
	0.45302	190.687	191.322	194.217	214.842	222.542	211.341
	0.45682	192.371	192.186	194.452	215.161	222.663	211.379
	0.46012	192.103	192.608	195.108	215.325	223.338	211.815
	0.46378	191.851	193.518	194.795	214.281	223.1	212.542
	0.46794	191.853	196.221	195.696	214.629	223.988	212.667
	0.47115	190.855	197.293	196.48	214.938	224.337	213.244
	0.47474	190.355	199.104	196.61	214.288	224.185	212.562
	0.4784	189.354	200.269	197.543	214.74	224.599	212.418
	0.48223	189.208	201.676	198.565	215.309	224.341	211.755
	0.48614	189.372	202.789	200.345	216.899	224.813	210.13
	0.48956	188.731	203.261	201.586	217.884	224.663	209.784
	0.49327	188.831	204.379	202.7	219.081	225.052	209.449
	0.49715	187.665	204.46	205.12	221.658	226.554	209.941
	0.50042	186.887	205.964	206.434	222.668	226.558	210.422

[truncated: 14 more sheets: Fig3e, Fig3f, Fig4a, Fig4b, Fig4c, Fig4d, Fig4e, Fig4f, FigS3, FigS6, FigS8a, FigS8b, FigS8c, FigS8d]
